# Supplementary material for: Thermoneutral housing worsens MASLD and reveals defective brown adipose tissue response to β3-adrenergic stimulation
Source: iScience. 2025 Jul 26;28(9):113221. doi: 10.1016/j.isci.2025.113221 (PMC12396296; doi:10.1016/j.isci.2025.113221)
Supplement: Table S3. List of genes and GO term enrichment analysis contained in each cluster of the microarray analysis, to identify biological processes that were sensitive to CL treatment under CD or WD feeding, related to Figure 4 — Metabolic pathways (summary) were considered as significantly enriched when q value < 0.05. [file mmc3.xlsx]

## Sheet: Table S3A
Table S3A : List of genes contained in cluster 1
ProbeName	GeneName	cluster	logFC_(Ctrl_CL316243-Ctrl_Vehicle)-(WD_CL316243-WD_Vehicle)	P.value_(Ctrl_CL316243-Ctrl_Vehicle)-(WD_CL316243-WD_Vehicle)	adj.P.Val_(Ctrl_CL316243-Ctrl_Vehicle)-(WD_CL316243-WD_Vehicle)
A_51_P287198	Krt23	1	2.097	2.39e-05	0.00492
A_55_P2909714	Fam102a	1	0.831	1.88e-05	0.0042
A_55_P2140042	Krt31	1	0.922	0.00205	0.0481
A_55_P2741134	Pou5f1	1	0.757	0.00163	0.0421
A_51_P107782	Kdsr	1	0.766	0.000103	0.011
A_55_P2846398	Btg1	1	0.662	0.00157	0.0411
A_51_P430973	Paqr7	1	1.722	6.34e-05	0.00852
A_51_P290399	AI661453	1	0.604	0.000448	0.0199
A_51_P151732	Pkp1	1	1.164	0.00103	0.0323
A_51_P294535	Unc5b	1	1.323	0.00014	0.0128
A_65_P16680	B4galt5	1	0.74	0.000264	0.0161
A_55_P1983754	Pcp4l1	1	1.177	0.00033	0.0174
A_55_P2504155	Psmc3ip	1	0.762	0.000214	0.0143
A_55_P2077263	Cenpk	1	0.758	1.33e-05	0.00346
A_51_P286665	Rbl1	1	0.632	0.00137	0.0384
A_51_P223709	Pask	1	0.637	0.00172	0.0435
A_51_P196973	Chaf1a	1	0.923	0.00136	0.0384
A_52_P364776	Mcm3	1	0.815	0.000268	0.0161
A_51_P356762	Mcm4	1	0.884	0.000433	0.0195
A_51_P165704	Mcm7	1	0.674	5.93e-05	0.0081
A_51_P162471	Dnajc9	1	0.623	0.00038	0.0183
A_52_P607128	Msr1	1	0.762	9.02e-05	0.0104
A_51_P461319	Gatm	1	0.601	0.000594	0.0236
A_55_P2016462	Cxcl10	1	2.037	1.41e-06	0.000864
A_55_P2814712	Tspan15	1	0.724	0.00148	0.0395
A_55_P2904117	Ackr1	1	0.736	0.000107	0.0112
A_55_P1983006	Hdac5	1	0.604	0.000276	0.0163
A_51_P126626	Zfp503	1	0.803	3.05e-05	0.00536
A_51_P365019	Gclc	1	1.021	0.000109	0.0112
A_52_P498241	Cdkn2b	1	0.839	2.43e-07	0.000318
A_55_P1972872	Ifit3b	1	0.962	0.00021	0.0143
A_51_P359570	Ifit3	1	0.971	0.00075	0.0271
A_55_P2830660	Cmpk2	1	0.886	0.000354	0.0178
A_52_P670026	Rsad2	1	0.965	0.000295	0.0166
A_51_P331870	Rnf145	1	0.754	0.00111	0.0341
A_55_P2796457	Asf1b	1	1.162	0.000109	0.0112
A_55_P2090025	Mest	1	0.789	0.00168	0.0428
A_55_P2350617	Slc37a2	1	0.601	0.00148	0.0397
A_52_P198898	Samd5	1	0.788	0.000561	0.0229
A_52_P127682	Dagla	1	0.737	0.00026	0.016
A_52_P420466	Hist1h2ab	1	0.786	0.00036	0.0178
A_55_P2092968	Traf3	1	0.666	3.01e-05	0.00536
A_51_P389751	Relb	1	1.064	0.00164	0.0422
A_51_P509518	Ralgds	1	0.753	0.000423	0.0194
A_51_P481159	Cbr3	1	1.363	0.00101	0.032
A_55_P1988083	Prc1	1	0.963	0.00102	0.032
A_55_P2035951	Haus8	1	1.237	0.000977	0.0314
A_51_P194415	Slco3a1	1	0.683	0.000393	0.0185
A_51_P199135	Cd83	1	0.988	5.44e-06	0.00218
A_51_P343833	Traf1	1	0.705	4.17e-05	0.00666
A_52_P570240	Kbtbd11	1	1.163	0.000377	0.0183
A_66_P112305	Myo1f	1	0.921	0.000883	0.0295
A_52_P244682	Rab7b	1	0.899	0.00136	0.0384
A_55_P1978424	Bcl2a1d	1	1.103	0.00066	0.0248
A_55_P1966194	Plek	1	0.904	1.5e-05	0.0037
A_55_P2731786	Gpr137b	1	0.716	0.000598	0.0236
A_51_P286737	Ccl2	1	2.246	0.000221	0.0147
A_51_P173043	Egr2	1	1.712	5.11e-07	0.000479
A_51_P140710	Ccl3	1	1.323	0.00147	0.0395
A_51_P509573	Ccl4	1	1.69	8.58e-06	0.00271
A_66_P119376	Kctd12	1	0.721	0.000356	0.0178
A_66_P138406	Clec4b1	1	0.749	0.000938	0.0307
A_51_P446510	Emp3	1	0.914	0.000982	0.0314
A_55_P2050268	Nfkbid	1	0.813	1.43e-05	0.00359
A_55_P2057936	Gm12250	1	0.849	0.00136	0.0384
A_52_P646832	Samsn1	1	0.663	0.000106	0.0111
A_55_P2038262	Phf11b	1	0.755	0.00113	0.0344
A_55_P2015687	Phf11d	1	0.752	0.00116	0.0348
A_55_P2117656	Slfn8	1	0.738	0.000468	0.0203
A_51_P161021	Ifit2	1	0.825	0.000175	0.0138
A_55_P2008437	Cdkn2a	1	0.717	0.00153	0.0402
A_52_P368384	Rap2b	1	2.053	9.54e-07	0.000789
A_55_P2910184	Fos	1	1.378	0.000684	0.0255
A_55_P2759032	Rcan1	1	0.644	0.000212	0.0143
A_55_P2804417	Slfn5	1	0.625	0.000221	0.0147
A_55_P2019719	Oas2	1	0.792	0.00176	0.0437
A_51_P477121	Pmaip1	1	0.685	0.000761	0.0272
A_51_P197528	Ly6c2	1	0.805	0.000783	0.0278
A_55_P2064771	Ly6c1	1	0.882	0.000181	0.0138
A_51_P510849	Tmem50b	1	0.643	6.32e-06	0.0023
A_55_P2893159	Ncbp2	1	0.59	0.000196	0.0142
A_55_P2184284	Pih1h3b	1	0.665	0.00136	0.0384
A_55_P2087984	Dnaja1	1	0.647	4.67e-05	0.00705
A_51_P212782	Il1b	1	1.814	6.39e-06	0.0023
A_55_P2113051	Fosb	1	0.7	0.000185	0.014
A_52_P82741	Hspa1a	1	1.435	0.000833	0.0285
A_51_P464860	Pla2g6	1	0.789	0.000227	0.0148
A_55_P2121956	Gck	1	1.878	0.000636	0.024
A_51_P219483	Tsku	1	0.938	0.000487	0.0207
A_55_P2111172	Mecom	1	0.611	0.00144	0.0393
A_55_P2071236	Aqp5	1	0.686	0.00125	0.0365
A_55_P2043627	Fam89a	1	2	0.000208	0.0143
A_55_P2026295	Syne1	1	0.881	6.47e-05	0.00856
A_52_P554703	Gprin3	1	1.021	0.00163	0.0421
A_55_P2126192	Lgr5	1	1.167	0.000454	0.02
A_51_P496309	Rfx4	1	1.06	0.00016	0.0135
A_52_P13389	Myct1	1	0.599	0.000239	0.0151
A_55_P2152771	Lhfpl2	1	0.631	0.00075	0.0271
A_51_P189814	Cldn5	1	0.708	2.08e-05	0.00439
A_55_P1995572	Meis1	1	0.627	0.00132	0.0379
A_55_P2798080	Cldn1	1	0.89	9.96e-05	0.0109
A_55_P2062255	Syne3	1	1.196	1.68e-05	0.00395
A_52_P429774	Cnst	1	0.596	0.0012	0.0355
A_55_P2178800	Ugt1a10	1	1.049	0.00104	0.0325
A_51_P128987	Akr1b8	1	0.796	0.00046	0.0202
A_51_P137953	Ugdh	1	0.781	1.19e-06	0.000837
A_51_P414518	Dynll1	1	0.733	0.00117	0.0348
A_52_P460929	BC048507	1	0.685	0.000805	0.0282

## Sheet: Table S3B
Table S3B: GO term enrichment analysis using the list of genes contained in cluster 1. Metabolic pathways (summary) were considered as significantly enriched when q-value < 0.05.
GroupID	Category	Term	Description	LogP	Log(q-value)	Genes	Symbols	InTerm_InList
1_Summary	WikiPathways	WP413	G1 to S cell cycle control	-6.2399	-1.9725	12578,12579,17215,17217,17220,19650,16176,20302,20303,56455,60411,76478,319172,19183,193740,233406	Cdkn2a,Cdkn2b,Mcm3,Mcm4,Mcm7,Rbl1,Il1b,Ccl3,Ccl4,Dynll1,Cenpk,Haus8,H2ac4,Psmc3ip,Hspa1a,Prc1	16/-
1_Member	WikiPathways	WP413	G1 to S cell cycle control	-6.2399	-1.9725	12578,12579,17215,17217,17220,19650	Cdkn2a,Cdkn2b,Mcm3,Mcm4,Mcm7,Rbl1	6/60
1_Member	CORUM	CORUM:122	MCM complex	-5.60678	-1.6404	17215,17217,17220	Mcm3,Mcm4,Mcm7	3/6
1_Member	WikiPathways	WP5242	Comprehensive IL-17A signaling	-4.88457	-1.46674	16176,17215,17217,17220,20302,20303	Il1b,Mcm3,Mcm4,Mcm7,Ccl3,Ccl4	6/102
1_Member	GO Biological Processes	GO:0000727	double-strand break repair via break-induced replication	-4.57498	-1.39935	17215,17217,17220	Mcm3,Mcm4,Mcm7	3/12
1_Member	GO Biological Processes	GO:0006271	DNA strand elongation involved in DNA replication	-4.46263	-1.39935	17215,17217,17220	Mcm3,Mcm4,Mcm7	3/13
1_Member	GO Biological Processes	GO:0030174	regulation of DNA-templated DNA replication initiation	-4.46263	-1.39935	17215,17217,17220	Mcm3,Mcm4,Mcm7	3/13
1_Member	GO Biological Processes	GO:0022616	DNA strand elongation	-4.01529	-1.1281	17215,17217,17220	Mcm3,Mcm4,Mcm7	3/18
1_Member	GO Biological Processes	GO:0006268	DNA unwinding involved in DNA replication	-3.87327	-1.02924	17215,17217,17220	Mcm3,Mcm4,Mcm7	3/20
1_Member	KEGG Pathway	mmu04110	Cell cycle - Mus musculus (house mouse)	-3.86528	-1.02924	12578,12579,17215,17217,17220,19650	Cdkn2a,Cdkn2b,Mcm3,Mcm4,Mcm7,Rbl1	6/155
1_Member	GO Biological Processes	GO:0006270	DNA replication initiation	-3.57642	-0.864602	17215,17217,17220	Mcm3,Mcm4,Mcm7	3/25
1_Member	Reactome Gene Sets	R-MMU-68962	Activation of the pre-replicative complex	-3.33758	-0.698479	17215,17217,17220	Mcm3,Mcm4,Mcm7	3/30
1_Member	Reactome Gene Sets	R-MMU-453279	Mitotic G1 phase and G1/S transition	-3.33242	-0.698479	12579,17215,17217,17220,19650	Cdkn2b,Mcm3,Mcm4,Mcm7,Rbl1	5/127
1_Member	Reactome Gene Sets	R-MMU-176187	Activation of ATR in response to replication stress	-3.17548	-0.589317	17215,17217,17220	Mcm3,Mcm4,Mcm7	3/34
1_Member	KEGG Pathway	mmu03030	DNA replication - Mus musculus (house mouse)	-3.13815	-0.569718	17215,17217,17220	Mcm3,Mcm4,Mcm7	3/35
1_Member	Reactome Gene Sets	R-MMU-69278	Cell Cycle, Mitotic	-3.02323	-0.499087	12579,17215,17217,17220,19650,56455,60411,76478,319172	Cdkn2b,Mcm3,Mcm4,Mcm7,Rbl1,Dynll1,Cenpk,Haus8,H2ac4	9/498
1_Member	GO Biological Processes	GO:0032508	DNA duplex unwinding	-2.93584	-0.470461	17215,17217,17220	Mcm3,Mcm4,Mcm7	3/41
1_Member	GO Biological Processes	GO:0032392	DNA geometric change	-2.73676	-0.366428	17215,17217,17220	Mcm3,Mcm4,Mcm7	3/48
1_Member	GO Biological Processes	GO:0090329	regulation of DNA-templated DNA replication	-2.71091	-0.357316	17215,17217,17220	Mcm3,Mcm4,Mcm7	3/49
1_Member	Reactome Gene Sets	R-MMU-1640170	Cell Cycle	-2.55576	-0.256834	12579,17215,17217,17220,19650,56455,60411,76478,319172	Cdkn2b,Mcm3,Mcm4,Mcm7,Rbl1,Dynll1,Cenpk,Haus8,H2ac4	9/583
1_Member	GO Biological Processes	GO:0071103	DNA conformation change	-2.52269	-0.242054	17215,17217,17220	Mcm3,Mcm4,Mcm7	3/57
1_Member	Reactome Gene Sets	R-MMU-68949	Orc1 removal from chromatin	-2.2712	-0.0865784	17215,17217,17220	Mcm3,Mcm4,Mcm7	3/70
1_Member	GO Biological Processes	GO:0051276	chromosome organization	-2.21492	-0.0409388	17215,17217,17220,19183,60411,193740,233406	Mcm3,Mcm4,Mcm7,Psmc3ip,Cenpk,Hspa1a,Prc1	7/429
1_Member	Reactome Gene Sets	R-MMU-68867	Assembly of the pre-replicative complex	-2.08117	0	17215,17217,17220	Mcm3,Mcm4,Mcm7	3/82
2_Summary	GO Biological Processes	GO:1990266	neutrophil migration	-5.17049	-1.46674	15945,16176,17916,20296,20302,20303,14281,14282,22031,13349,22029,246728,53357,58185,15958,15959,19698,69810,226421,667370,14013,15184,243910,193740,12522,13654,54720,107449,58801,103988,12578	Cxcl10,Il1b,Myo1f,Ccl2,Ccl3,Ccl4,Fos,Fosb,Traf3,Ackr1,Traf1,Oas2,Pla2g6,Rsad2,Ifit2,Ifit3,Relb,Clec4b1,Rab7b,Ifit3b,Mecom,Hdac5,Nfkbid,Hspa1a,Cd83,Egr2,Rcan1,Unc5b,Pmaip1,Gck,Cdkn2a	31/-
2_Member	GO Biological Processes	GO:1990266	neutrophil migration	-5.17049	-1.46674	15945,16176,17916,20296,20302,20303	Cxcl10,Il1b,Myo1f,Ccl2,Ccl3,Ccl4	6/91
2_Member	KEGG Pathway	mmu04657	IL-17 signaling pathway - Mus musculus (house mouse)	-5.11578	-1.46674	14281,14282,15945,16176,20296,22031	Fos,Fosb,Cxcl10,Il1b,Ccl2,Traf3	6/93
2_Member	KEGG Pathway	mmu04620	Toll-like receptor signaling pathway - Mus musculus (house mouse)	-4.93396	-1.46674	14281,15945,16176,20302,20303,22031	Fos,Cxcl10,Il1b,Ccl3,Ccl4,Traf3	6/100
2_Member	GO Biological Processes	GO:0097530	granulocyte migration	-4.88457	-1.46674	15945,16176,17916,20296,20302,20303	Cxcl10,Il1b,Myo1f,Ccl2,Ccl3,Ccl4	6/102
2_Member	GO Biological Processes	GO:0070098	chemokine-mediated signaling pathway	-4.7799	-1.46674	13349,15945,20296,20302,20303	Ackr1,Cxcl10,Ccl2,Ccl3,Ccl4	5/63
2_Member	KEGG Pathway	mmu04668	TNF signaling pathway - Mus musculus (house mouse)	-4.5875	-1.39935	14281,15945,16176,20296,22029,22031	Fos,Cxcl10,Il1b,Ccl2,Traf1,Traf3	6/115
2_Member	GO Biological Processes	GO:1990868	response to chemokine	-4.46747	-1.39935	13349,15945,20296,20302,20303	Ackr1,Cxcl10,Ccl2,Ccl3,Ccl4	5/73
2_Member	GO Biological Processes	GO:1990869	cellular response to chemokine	-4.46747	-1.39935	13349,15945,20296,20302,20303	Ackr1,Cxcl10,Ccl2,Ccl3,Ccl4	5/73
2_Member	GO Biological Processes	GO:0030593	neutrophil chemotaxis	-4.38277	-1.34582	15945,16176,20296,20302,20303	Cxcl10,Il1b,Ccl2,Ccl3,Ccl4	5/76
2_Member	GO Biological Processes	GO:0019221	cytokine-mediated signaling pathway	-4.3446	-1.33247	13349,15945,16176,20296,20302,20303,22029,22031,246728	Ackr1,Cxcl10,Il1b,Ccl2,Ccl3,Ccl4,Traf1,Traf3,Oas2	9/330
2_Member	GO Biological Processes	GO:0048247	lymphocyte chemotaxis	-4.26926	-1.28061	15945,20296,20302,20303	Cxcl10,Ccl2,Ccl3,Ccl4	4/41
2_Member	GO Biological Processes	GO:0071621	granulocyte chemotaxis	-4.19858	-1.27348	15945,16176,20296,20302,20303	Cxcl10,Il1b,Ccl2,Ccl3,Ccl4	5/83
2_Member	GO Biological Processes	GO:0097529	myeloid leukocyte migration	-4.10866	-1.20298	15945,16176,17916,20296,20302,20303	Cxcl10,Il1b,Myo1f,Ccl2,Ccl3,Ccl4	6/140
2_Member	GO Biological Processes	GO:0048245	eosinophil chemotaxis	-3.87327	-1.02924	20296,20302,20303	Ccl2,Ccl3,Ccl4	3/20
2_Member	WikiPathways	WP2432	Spinal cord injury	-3.83477	-1.01453	14281,15945,16176,20296,53357	Fos,Cxcl10,Il1b,Ccl2,Pla2g6	5/99
2_Member	GO Biological Processes	GO:0072677	eosinophil migration	-3.80792	-1.00291	20296,20302,20303	Ccl2,Ccl3,Ccl4	3/21
2_Member	WikiPathways	WP3632	Lung fibrosis	-3.61859	-0.864602	16176,20296,20302,20303	Il1b,Ccl2,Ccl3,Ccl4	4/60
2_Member	KEGG Pathway	mmu05164	Influenza A - Mus musculus (house mouse)	-3.60625	-0.864602	15945,16176,20296,22031,58185,246728	Cxcl10,Il1b,Ccl2,Traf3,Rsad2,Oas2	6/173
2_Member	GO Biological Processes	GO:0045087	innate immune response	-3.45831	-0.766422	15958,15959,19698,20296,20302,20303,22031,58185,69810,226421,246728,667370	Ifit2,Ifit3,Relb,Ccl2,Ccl3,Ccl4,Traf3,Rsad2,Clec4b1,Rab7b,Oas2,Ifit3b	12/738
2_Member	GO Biological Processes	GO:0072676	lymphocyte migration	-3.38502	-0.708682	15945,20296,20302,20303	Cxcl10,Ccl2,Ccl3,Ccl4	4/69
2_Member	GO Biological Processes	GO:0006954	inflammatory response	-3.3159	-0.691949	13349,14013,15184,15945,16176,19698,20296,20302,20303,243910	Ackr1,Mecom,Hdac5,Cxcl10,Il1b,Relb,Ccl2,Ccl3,Ccl4,Nfkbid	10/552
2_Member	WikiPathways	WP1253	Type II interferon signaling (IFNG)	-3.25381	-0.642463	15945,15958,16176	Cxcl10,Ifit2,Il1b	3/32
2_Member	GO Biological Processes	GO:0071347	cellular response to interleukin-1	-3.24711	-0.642463	16176,20296,20302,20303	Il1b,Ccl2,Ccl3,Ccl4	4/75
2_Member	GO Biological Processes	GO:0002548	monocyte chemotaxis	-3.21401	-0.618701	20296,20302,20303	Ccl2,Ccl3,Ccl4	3/33
2_Member	GO Biological Processes	GO:0030595	leukocyte chemotaxis	-3.15406	-0.576847	15945,16176,20296,20302,20303	Cxcl10,Il1b,Ccl2,Ccl3,Ccl4	5/139
2_Member	KEGG Pathway	mmu05417	Lipid and atherosclerosis - Mus musculus (house mouse)	-3.09582	-0.552693	14281,16176,20296,20302,22031,193740	Fos,Il1b,Ccl2,Ccl3,Traf3,Hspa1a	6/216
2_Member	KEGG Pathway	mmu05162	Measles - Mus musculus (house mouse)	-3.05791	-0.522899	14281,16176,22031,193740,246728	Fos,Il1b,Traf3,Hspa1a,Oas2	5/146
2_Member	GO Biological Processes	GO:0071356	cellular response to tumor necrosis factor	-3.01831	-0.499087	20296,20302,20303,22029,22031	Ccl2,Ccl3,Ccl4,Traf1,Traf3	5/149
2_Member	KEGG Pathway	mmu05323	Rheumatoid arthritis - Mus musculus (house mouse)	-3.00444	-0.495851	14281,16176,20296,20302	Fos,Il1b,Ccl2,Ccl3	4/87
2_Member	GO Biological Processes	GO:0070555	response to interleukin-1	-2.94954	-0.470461	16176,20296,20302,20303	Il1b,Ccl2,Ccl3,Ccl4	4/90
2_Member	GO Biological Processes	GO:0050900	leukocyte migration	-2.86959	-0.429644	15945,16176,17916,20296,20302,20303	Cxcl10,Il1b,Myo1f,Ccl2,Ccl3,Ccl4	6/239
2_Member	KEGG Pathway	mmu04061	Viral protein interaction with cytokine and cytokine receptor - Mus musculus (house mouse)	-2.86241	-0.429644	15945,20296,20302,20303	Cxcl10,Ccl2,Ccl3,Ccl4	4/95
2_Member	GO Biological Processes	GO:0001819	positive regulation of cytokine production	-2.8582	-0.429644	12522,16176,20296,20302,20303,22031,58185,226421,246728	Cd83,Il1b,Ccl2,Ccl3,Ccl4,Traf3,Rsad2,Rab7b,Oas2	9/526
2_Member	GO Biological Processes	GO:0071674	mononuclear cell migration	-2.8456	-0.423288	15945,20296,20302,20303	Cxcl10,Ccl2,Ccl3,Ccl4	4/96
2_Member	GO Biological Processes	GO:0040011	locomotion	-2.80205	-0.397961	13654,15945,16176,20296,20302,20303,53357,54720,107449	Egr2,Cxcl10,Il1b,Ccl2,Ccl3,Ccl4,Pla2g6,Rcan1,Unc5b	9/536
2_Member	KEGG Pathway	mmu05171	Coronavirus disease - COVID-19 - Mus musculus (house mouse)	-2.78805	-0.391938	14281,15945,16176,20296,22031,246728	Fos,Cxcl10,Il1b,Ccl2,Traf3,Oas2	6/248
2_Member	GO Biological Processes	GO:0034612	response to tumor necrosis factor	-2.74223	-0.366428	20296,20302,20303,22029,22031	Ccl2,Ccl3,Ccl4,Traf1,Traf3	5/172
2_Member	KEGG Pathway	mmu05142	Chagas disease - Mus musculus (house mouse)	-2.73313	-0.366428	14281,16176,20296,20302	Fos,Il1b,Ccl2,Ccl3	4/103
2_Member	GO Biological Processes	GO:0071346	cellular response to type II interferon	-2.68753	-0.342494	20296,20302,20303,226421	Ccl2,Ccl3,Ccl4,Rab7b	4/106
2_Member	Reactome Gene Sets	R-MMU-380108	Chemokine receptors bind chemokines	-2.58969	-0.276528	15945,20302,20303	Cxcl10,Ccl3,Ccl4	3/54
2_Member	GO Biological Processes	GO:0032760	positive regulation of tumor necrosis factor production	-2.55901	-0.256834	20296,20302,20303,246728	Ccl2,Ccl3,Ccl4,Oas2	4/115
2_Member	GO Biological Processes	GO:1903557	positive regulation of tumor necrosis factor superfamily cytokine production	-2.53199	-0.242311	20296,20302,20303,246728	Ccl2,Ccl3,Ccl4,Oas2	4/117
2_Member	KEGG Pathway	mmu05144	Malaria - Mus musculus (house mouse)	-2.52269	-0.242054	13349,16176,20296	Ackr1,Il1b,Ccl2	3/57
2_Member	GO Biological Processes	GO:0060326	cell chemotaxis	-2.45923	-0.20042	15945,16176,20296,20302,20303	Cxcl10,Il1b,Ccl2,Ccl3,Ccl4	5/200
2_Member	GO Biological Processes	GO:1901216	positive regulation of neuron death	-2.38024	-0.146258	14281,16176,20302,58801	Fos,Il1b,Ccl3,Pmaip1	4/129
2_Member	GO Biological Processes	GO:0006935	chemotaxis	-2.36369	-0.13466	13654,15945,16176,20296,20302,20303,53357,107449	Egr2,Cxcl10,Il1b,Ccl2,Ccl3,Ccl4,Pla2g6,Unc5b	8/510
2_Member	GO Biological Processes	GO:0042330	taxis	-2.35357	-0.132917	13654,15945,16176,20296,20302,20303,53357,107449	Egr2,Cxcl10,Il1b,Ccl2,Ccl3,Ccl4,Pla2g6,Unc5b	8/512
2_Member	GO Biological Processes	GO:0034341	response to type II interferon	-2.31032	-0.10946	20296,20302,20303,226421	Ccl2,Ccl3,Ccl4,Rab7b	4/135
2_Member	KEGG Pathway	mmu04623	Cytosolic DNA-sensing pathway - Mus musculus (house mouse)	-2.18792	-0.0208881	15945,16176,20303	Cxcl10,Il1b,Ccl4	3/75
2_Member	WikiPathways	WP493	Mapk signaling pathway	-2.06292	0	14281,16176,103988,193740	Fos,Il1b,Gck,Hspa1a	4/159
2_Member	KEGG Pathway	mmu05163	Human cytomegalovirus infection - Mus musculus (house mouse)	-2.01415	0	12578,16176,20296,20302,20303	Cdkn2a,Il1b,Ccl2,Ccl3,Ccl4	5/256
3_Summary	KEGG Pathway	mmu04064	NF-kappa B signaling pathway - Mus musculus (house mouse)	-4.81245	-1.46674	12047,16176,19698,20303,22029,22031,14013,15502,12578,15184,108116,226421,243910	Bcl2a1d,Il1b,Relb,Ccl4,Traf1,Traf3,Mecom,Dnaja1,Cdkn2a,Hdac5,Slco3a1,Rab7b,Nfkbid	13/-
3_Member	KEGG Pathway	mmu04064	NF-kappa B signaling pathway - Mus musculus (house mouse)	-4.81245	-1.46674	12047,16176,19698,20303,22029,22031	Bcl2a1d,Il1b,Relb,Ccl4,Traf1,Traf3	6/105
3_Member	GO Biological Processes	GO:0046328	regulation of JNK cascade	-2.99241	-0.495851	14013,15502,16176,22029,22031	Mecom,Dnaja1,Il1b,Traf1,Traf3	5/151
3_Member	GO Biological Processes	GO:0051090	regulation of DNA-binding transcription factor activity	-2.73074	-0.366428	12578,15184,16176,22029,22031,108116,226421,243910	Cdkn2a,Hdac5,Il1b,Traf1,Traf3,Slco3a1,Rab7b,Nfkbid	8/444
3_Member	GO Biological Processes	GO:0051091	positive regulation of DNA-binding transcription factor activity	-2.57128	-0.26292	12578,15184,16176,22029,108116,226421	Cdkn2a,Hdac5,Il1b,Traf1,Slco3a1,Rab7b	6/274
3_Member	GO Biological Processes	GO:0032872	regulation of stress-activated MAPK cascade	-2.44083	-0.186262	14013,15502,16176,22029,22031	Mecom,Dnaja1,Il1b,Traf1,Traf3	5/202
3_Member	GO Biological Processes	GO:0070302	regulation of stress-activated protein kinase signaling cascade	-2.40469	-0.15744	14013,15502,16176,22029,22031	Mecom,Dnaja1,Il1b,Traf1,Traf3	5/206
3_Member	GO Biological Processes	GO:0051092	positive regulation of NF-kappaB transcription factor activity	-2.09136	0	16176,22029,108116,226421	Il1b,Traf1,Slco3a1,Rab7b	4/156
3_Member	GO Biological Processes	GO:0050688	regulation of defense response to virus	-2.01099	0	16176,22031,226421	Il1b,Traf3,Rab7b	3/87
4_Summary	KEGG Pathway	mmu05203	Viral carcinogenesis - Mus musculus (house mouse)	-4.6712	-1.40379	12578,12579,13654,15184,19650,22029,22031,58801,12047,14281,14013,19730,243910	Cdkn2a,Cdkn2b,Egr2,Hdac5,Rbl1,Traf1,Traf3,Pmaip1,Bcl2a1d,Fos,Mecom,Ralgds,Nfkbid	13/-
4_Member	KEGG Pathway	mmu05203	Viral carcinogenesis - Mus musculus (house mouse)	-4.6712	-1.40379	12578,12579,13654,15184,19650,22029,22031,58801	Cdkn2a,Cdkn2b,Egr2,Hdac5,Rbl1,Traf1,Traf3,Pmaip1	8/229
4_Member	GO Biological Processes	GO:0070534	protein K63-linked ubiquitination	-2.45943	-0.20042	12578,22029,22031	Cdkn2a,Traf1,Traf3	3/60
4_Member	KEGG Pathway	mmu04210	Apoptosis - Mus musculus (house mouse)	-2.29902	-0.103497	12047,14281,22029,58801	Bcl2a1d,Fos,Traf1,Pmaip1	4/136
4_Member	KEGG Pathway	mmu05200	Pathways in cancer - Mus musculus (house mouse)	-2.20329	-0.0327941	12578,12579,14013,14281,19730,22029,22031,58801	Cdkn2a,Cdkn2b,Mecom,Fos,Ralgds,Traf1,Traf3,Pmaip1	8/543
4_Member	WikiPathways	WP1254	Apoptosis	-2.14087	0	22029,22031,58801	Traf1,Traf3,Pmaip1	3/78
4_Member	GO Biological Processes	GO:0032088	negative regulation of NF-kappaB transcription factor activity	-2.06676	0	12578,22031,243910	Cdkn2a,Traf3,Nfkbid	3/83
5_Summary	GO Biological Processes	GO:0051607	defense response to virus	-4.20988	-1.27348	15945,15958,15959,58185,58801,246728,276950,667370	Cxcl10,Ifit2,Ifit3,Rsad2,Pmaip1,Oas2,Slfn8,Ifit3b	8/-
5_Member	GO Biological Processes	GO:0051607	defense response to virus	-4.20988	-1.27348	15945,15958,15959,58185,58801,246728,276950,667370	Cxcl10,Ifit2,Ifit3,Rsad2,Pmaip1,Oas2,Slfn8,Ifit3b	8/266
5_Member	GO Biological Processes	GO:0140546	defense response to symbiont	-4.19846	-1.27348	15945,15958,15959,58185,58801,246728,276950,667370	Cxcl10,Ifit2,Ifit3,Rsad2,Pmaip1,Oas2,Slfn8,Ifit3b	8/267
5_Member	GO Biological Processes	GO:0009615	response to virus	-3.57571	-0.864602	15945,15958,15959,58185,58801,246728,276950,667370	Cxcl10,Ifit2,Ifit3,Rsad2,Pmaip1,Oas2,Slfn8,Ifit3b	8/329
5_Member	GO Biological Processes	GO:0140374	antiviral innate immune response	-2.61293	-0.290008	15958,15959,667370	Ifit2,Ifit3,Ifit3b	3/53
6_Summary	KEGG Pathway	mmu05160	Hepatitis C - Mus musculus (house mouse)	-3.71739	-0.927108	12737,12741,15945,22031,58185,246728,19698	Cldn1,Cldn5,Cxcl10,Traf3,Rsad2,Oas2,Relb	7/-
6_Member	KEGG Pathway	mmu05160	Hepatitis C - Mus musculus (house mouse)	-3.71739	-0.927108	12737,12741,15945,22031,58185,246728	Cldn1,Cldn5,Cxcl10,Traf3,Rsad2,Oas2	6/165
6_Member	GO Biological Processes	GO:0032648	regulation of interferon-beta production	-2.25403	-0.0765263	19698,22031,246728	Relb,Traf3,Oas2	3/71
7_Summary	GO Biological Processes	GO:0010942	positive regulation of cell death	-3.70127	-0.925226	12047,12226,12578,14281,15502,15958,16176,20296,20302,58801,107449,243910,14629,22029	Bcl2a1d,Btg1,Cdkn2a,Fos,Dnaja1,Ifit2,Il1b,Ccl2,Ccl3,Pmaip1,Unc5b,Nfkbid,Gclc,Traf1	14/-
7_Member	GO Biological Processes	GO:0010942	positive regulation of cell death	-3.70127	-0.925226	12047,12226,12578,14281,15502,15958,16176,20296,20302,58801,107449,243910	Bcl2a1d,Btg1,Cdkn2a,Fos,Dnaja1,Ifit2,Il1b,Ccl2,Ccl3,Pmaip1,Unc5b,Nfkbid	12/694
7_Member	GO Biological Processes	GO:0043065	positive regulation of apoptotic process	-3.45404	-0.766422	12047,12226,12578,15502,15958,16176,20296,20302,58801,107449,243910	Bcl2a1d,Btg1,Cdkn2a,Dnaja1,Ifit2,Il1b,Ccl2,Ccl3,Pmaip1,Unc5b,Nfkbid	11/632
7_Member	GO Biological Processes	GO:0043068	positive regulation of programmed cell death	-3.34032	-0.698479	12047,12226,12578,15502,15958,16176,20296,20302,58801,107449,243910	Bcl2a1d,Btg1,Cdkn2a,Dnaja1,Ifit2,Il1b,Ccl2,Ccl3,Pmaip1,Unc5b,Nfkbid	11/652
7_Member	GO Biological Processes	GO:2001236	regulation of extrinsic apoptotic signaling pathway	-2.76449	-0.377895	14629,16176,22029,58801,107449	Gclc,Il1b,Traf1,Pmaip1,Unc5b	5/170
7_Member	GO Biological Processes	GO:1901214	regulation of neuron death	-2.49969	-0.227923	14281,14629,16176,20296,20302,58801,107449	Fos,Gclc,Il1b,Ccl2,Ccl3,Pmaip1,Unc5b	7/380
7_Member	GO Biological Processes	GO:0043523	regulation of neuron apoptotic process	-2.39961	-0.15744	14629,16176,20296,20302,58801,107449	Gclc,Il1b,Ccl2,Ccl3,Pmaip1,Unc5b	6/297
8_Summary	GO Biological Processes	GO:1903747	regulation of establishment of protein localization to mitochondrion	-3.57642	-0.864602	12578,15502,58801,16176,20296,53357,56455,58185,103988,226744,14629,83924,12047	Cdkn2a,Dnaja1,Pmaip1,Il1b,Ccl2,Pla2g6,Dynll1,Rsad2,Gck,Cnst,Gclc,Gpr137b,Bcl2a1d	13/-
8_Member	GO Biological Processes	GO:1903747	regulation of establishment of protein localization to mitochondrion	-3.57642	-0.864602	12578,15502,58801	Cdkn2a,Dnaja1,Pmaip1	3/25
8_Member	GO Biological Processes	GO:0051223	regulation of protein transport	-3.11578	-0.555948	12578,15502,16176,20296,53357,56455,58185,58801,103988,226744	Cdkn2a,Dnaja1,Il1b,Ccl2,Pla2g6,Dynll1,Rsad2,Pmaip1,Gck,Cnst	10/586
8_Member	GO Biological Processes	GO:0070201	regulation of establishment of protein localization	-2.9569	-0.470461	12578,15502,16176,20296,53357,56455,58185,58801,103988,226744	Cdkn2a,Dnaja1,Il1b,Ccl2,Pla2g6,Dynll1,Rsad2,Pmaip1,Gck,Cnst	10/615
8_Member	GO Biological Processes	GO:0051881	regulation of mitochondrial membrane potential	-2.93169	-0.470461	12578,14629,56455,58801	Cdkn2a,Gclc,Dynll1,Pmaip1	4/91
8_Member	GO Biological Processes	GO:1903829	positive regulation of protein localization	-2.30868	-0.10946	12578,20296,53357,56455,58801,83924,103988,226744	Cdkn2a,Ccl2,Pla2g6,Dynll1,Pmaip1,Gpr137b,Gck,Cnst	8/521
8_Member	GO Biological Processes	GO:0008637	apoptotic mitochondrial changes	-2.25403	-0.0765263	12047,12578,58801	Bcl2a1d,Cdkn2a,Pmaip1	3/71
8_Member	GO Biological Processes	GO:0051222	positive regulation of protein transport	-2.09577	0	20296,53357,56455,58801,103988,226744	Ccl2,Pla2g6,Dynll1,Pmaip1,Gck,Cnst	6/344
8_Member	GO Biological Processes	GO:1904951	positive regulation of establishment of protein localization	-2.0043	0	20296,53357,56455,58801,103988,226744	Ccl2,Pla2g6,Dynll1,Pmaip1,Gck,Cnst	6/360
9_Summary	GO Biological Processes	GO:1903706	regulation of hemopoiesis	-3.34317	-0.698479	12522,12578,14281,17268,20302,83924,98952,226421,243910,12741,13654,16176	Cd83,Cdkn2a,Fos,Meis1,Ccl3,Gpr137b,Eeig1,Rab7b,Nfkbid,Cldn5,Egr2,Il1b	12/-
9_Member	GO Biological Processes	GO:1903706	regulation of hemopoiesis	-3.34317	-0.698479	12522,12578,14281,17268,20302,83924,98952,226421,243910	Cd83,Cdkn2a,Fos,Meis1,Ccl3,Gpr137b,Eeig1,Rab7b,Nfkbid	9/449
9_Member	GO Biological Processes	GO:0045672	positive regulation of osteoclast differentiation	-2.99952	-0.495851	14281,20302,98952	Fos,Ccl3,Eeig1	3/39
9_Member	GO Biological Processes	GO:0045637	regulation of myeloid cell differentiation	-2.88822	-0.433722	14281,17268,20302,83924,98952,226421	Fos,Meis1,Ccl3,Gpr137b,Eeig1,Rab7b	6/237
9_Member	GO Biological Processes	GO:0045670	regulation of osteoclast differentiation	-2.86241	-0.429644	14281,20302,83924,98952	Fos,Ccl3,Gpr137b,Eeig1	4/95
9_Member	GO Biological Processes	GO:1902105	regulation of leukocyte differentiation	-2.62322	-0.295337	12522,12578,14281,20302,83924,98952,243910	Cd83,Cdkn2a,Fos,Ccl3,Gpr137b,Eeig1,Nfkbid	7/361
9_Member	GO Biological Processes	GO:0045639	positive regulation of myeloid cell differentiation	-2.53199	-0.242311	14281,20302,98952,226421	Fos,Ccl3,Eeig1,Rab7b	4/117
9_Member	GO Biological Processes	GO:1902107	positive regulation of leukocyte differentiation	-2.34342	-0.132917	12522,14281,20302,98952,243910	Cd83,Fos,Ccl3,Eeig1,Nfkbid	5/213
9_Member	GO Biological Processes	GO:1903708	positive regulation of hemopoiesis	-2.34342	-0.132917	12522,14281,20302,98952,243910	Cd83,Fos,Ccl3,Eeig1,Nfkbid	5/213
9_Member	GO Biological Processes	GO:0002763	positive regulation of myeloid leukocyte differentiation	-2.17201	-0.0118126	14281,20302,98952	Fos,Ccl3,Eeig1	3/76
9_Member	GO Biological Processes	GO:0010720	positive regulation of cell development	-2.13925	0	12522,12741,13654,14281,16176,20302,98952,243910	Cd83,Cldn5,Egr2,Fos,Il1b,Ccl3,Eeig1,Nfkbid	8/557
9_Member	GO Biological Processes	GO:0002761	regulation of myeloid leukocyte differentiation	-2.11068	0	14281,20302,83924,98952	Fos,Ccl3,Gpr137b,Eeig1	4/154
10_Summary	KEGG Pathway	mmu00040	Pentose and glucuronate interconversions - Mus musculus (house mouse)	-3.10196	-0.552693	14187,22235,394430,14629,22169	Akr1b8,Ugdh,Ugt1a10,Gclc,Cmpk2	5/-
10_Member	KEGG Pathway	mmu00040	Pentose and glucuronate interconversions - Mus musculus (house mouse)	-3.10196	-0.552693	14187,22235,394430	Akr1b8,Ugdh,Ugt1a10	3/36
10_Member	KEGG Pathway	mmu01240	Biosynthesis of cofactors - Mus musculus (house mouse)	-2.1303	0	14629,22169,22235,394430	Gclc,Cmpk2,Ugdh,Ugt1a10	4/152
11_Summary	GO Biological Processes	GO:0045601	regulation of endothelial cell differentiation	-2.93584	-0.470461	12226,12741,16176,15502	Btg1,Cldn5,Il1b,Dnaja1	4/-
11_Member	GO Biological Processes	GO:0045601	regulation of endothelial cell differentiation	-2.93584	-0.470461	12226,12741,16176	Btg1,Cldn5,Il1b	3/41
11_Member	WikiPathways	WP544	Exercise-induced circadian regulation	-2.71091	-0.357316	12226,12741,15502	Btg1,Cldn5,Dnaja1	3/49
12_Summary	GO Biological Processes	GO:0045596	negative regulation of cell differentiation	-2.83053	-0.418904	12578,12579,15184,15945,16176,17268,18999,54720,83924,243910,244152	Cdkn2a,Cdkn2b,Hdac5,Cxcl10,Il1b,Meis1,Pou5f1,Rcan1,Gpr137b,Nfkbid,Tsku	11/-
12_Member	GO Biological Processes	GO:0045596	negative regulation of cell differentiation	-2.83053	-0.418904	12578,12579,15184,15945,16176,17268,18999,54720,83924,243910,244152	Cdkn2a,Cdkn2b,Hdac5,Cxcl10,Il1b,Meis1,Pou5f1,Rcan1,Gpr137b,Nfkbid,Tsku	11/753
13_Summary	GO Biological Processes	GO:0009408	response to heat	-2.82898	-0.418904	14629,15502,20296,193740,56455,12578	Gclc,Dnaja1,Ccl2,Hspa1a,Dynll1,Cdkn2a	6/-
13_Member	GO Biological Processes	GO:0009408	response to heat	-2.82898	-0.418904	14629,15502,20296,193740	Gclc,Dnaja1,Ccl2,Hspa1a	4/97
13_Member	Reactome Gene Sets	R-MMU-3371497	HSP90 chaperone cycle for steroid hormone receptors (SHR) in the presence of ligand	-2.66088	-0.327969	15502,56455,193740	Dnaja1,Dynll1,Hspa1a	3/51
13_Member	GO Biological Processes	GO:0031397	negative regulation of protein ubiquitination	-2.03851	0	12578,14629,15502	Cdkn2a,Gclc,Dnaja1	3/85
14_Summary	GO Biological Processes	GO:0009410	response to xenobiotic stimulus	-2.78428	-0.391938	12578,14281,14629,15184,16176,17220,20303,14282,19698,17067,100041546	Cdkn2a,Fos,Gclc,Hdac5,Il1b,Mcm7,Ccl4,Fosb,Relb,Ly6c1,Ly6c2	11/-
14_Member	GO Biological Processes	GO:0009410	response to xenobiotic stimulus	-2.78428	-0.391938	12578,14281,14629,15184,16176,17220,20303	Cdkn2a,Fos,Gclc,Hdac5,Il1b,Mcm7,Ccl4	7/338
14_Member	KEGG Pathway	mmu04380	Osteoclast differentiation - Mus musculus (house mouse)	-2.39226	-0.154235	14281,14282,16176,19698	Fos,Fosb,Il1b,Relb	4/128
14_Member	GO Biological Processes	GO:1902074	response to salt	-2.09577	0	14281,14282,15184,16176,17067,100041546	Fos,Fosb,Hdac5,Il1b,Ly6c1,Ly6c2	6/344
15_Summary	GO Biological Processes	GO:0006023	aminoglycan biosynthetic process	-2.68562	-0.342494	16176,22235,56336	Il1b,Ugdh,B4galt5	3/-
15_Member	GO Biological Processes	GO:0006023	aminoglycan biosynthetic process	-2.68562	-0.342494	16176,22235,56336	Il1b,Ugdh,B4galt5	3/50
16_Summary	GO Biological Processes	GO:0001775	cell activation	-2.67124	-0.333256	12047,12522,15184,15945,16176,17916,19698,56193,58185,74012,243910	Bcl2a1d,Cd83,Hdac5,Cxcl10,Il1b,Myo1f,Relb,Plek,Rsad2,Rap2b,Nfkbid	11/-
16_Member	GO Biological Processes	GO:0001775	cell activation	-2.67124	-0.333256	12047,12522,15184,15945,16176,17916,19698,56193,58185,74012,243910	Bcl2a1d,Cd83,Hdac5,Cxcl10,Il1b,Myo1f,Relb,Plek,Rsad2,Rap2b,Nfkbid	11/789
16_Member	GO Biological Processes	GO:0043367	CD4-positive, alpha-beta T cell differentiation	-2.45943	-0.20042	12522,19698,58185	Cd83,Relb,Rsad2	3/60
16_Member	GO Biological Processes	GO:0030217	T cell differentiation	-2.36067	-0.13466	12047,12522,19698,58185,243910	Bcl2a1d,Cd83,Relb,Rsad2,Nfkbid	5/211
16_Member	GO Biological Processes	GO:0035710	CD4-positive, alpha-beta T cell activation	-2.14087	0	12522,19698,58185	Cd83,Relb,Rsad2	3/78
16_Member	GO Biological Processes	GO:0030098	lymphocyte differentiation	-2.10167	0	12047,12522,15184,19698,58185,243910	Bcl2a1d,Cd83,Hdac5,Relb,Rsad2,Nfkbid	6/343
17_Summary	KEGG Pathway	mmu04625	C-type lectin receptor signaling pathway - Mus musculus (house mouse)	-2.60055	-0.282531	13654,16176,19698,69810,12578,12579,14281	Egr2,Il1b,Relb,Clec4b1,Cdkn2a,Cdkn2b,Fos	7/-
17_Member	KEGG Pathway	mmu04625	C-type lectin receptor signaling pathway - Mus musculus (house mouse)	-2.60055	-0.282531	13654,16176,19698,69810	Egr2,Il1b,Relb,Clec4b1	4/112
17_Member	KEGG Pathway	mmu05166	Human T-cell leukemia virus 1 infection - Mus musculus (house mouse)	-2.05583	0	12578,12579,13654,14281,19698	Cdkn2a,Cdkn2b,Egr2,Fos,Relb	5/250
18_Summary	WikiPathways	WP3625	Tyrobp causal network in microglia	-2.50121	-0.227923	56193,67742,218454,12578,12579,15502,16176,56455,12522,14629,20296,83924,243910	Plek,Samsn1,Lhfpl2,Cdkn2a,Cdkn2b,Dnaja1,Il1b,Dynll1,Cd83,Gclc,Ccl2,Gpr137b,Nfkbid	13/-
18_Member	WikiPathways	WP3625	Tyrobp causal network in microglia	-2.50121	-0.227923	56193,67742,218454	Plek,Samsn1,Lhfpl2	3/58
18_Member	GO Biological Processes	GO:0010563	negative regulation of phosphorus metabolic process	-2.13622	0	12578,12579,15502,16176,56193,56455,67742	Cdkn2a,Cdkn2b,Dnaja1,Il1b,Plek,Dynll1,Samsn1	7/444
18_Member	GO Biological Processes	GO:0045936	negative regulation of phosphate metabolic process	-2.13622	0	12578,12579,15502,16176,56193,56455,67742	Cdkn2a,Cdkn2b,Dnaja1,Il1b,Plek,Dynll1,Samsn1	7/444
18_Member	GO Biological Processes	GO:0050865	regulation of cell activation	-2.03896	0	12522,12578,14629,16176,20296,56193,67742,83924,243910	Cd83,Cdkn2a,Gclc,Il1b,Ccl2,Plek,Samsn1,Gpr137b,Nfkbid	9/702
19_Summary	GO Biological Processes	GO:0045912	negative regulation of carbohydrate metabolic process	-2.39954	-0.15744	56193,103988,269224	Plek,Gck,Pask	3/-
19_Member	GO Biological Processes	GO:0045912	negative regulation of carbohydrate metabolic process	-2.39954	-0.15744	56193,103988,269224	Plek,Gck,Pask	3/63
20_Summary	Reactome Gene Sets	R-MMU-5357801	Programmed Cell Death	-2.34482	-0.132917	16176,18772,56455,58801,14281,226421,408058	Il1b,Pkp1,Dynll1,Pmaip1,Fos,Rab7b,BC048507	7/-
20_Member	Reactome Gene Sets	R-MMU-5357801	Programmed Cell Death	-2.34482	-0.132917	16176,18772,56455,58801	Il1b,Pkp1,Dynll1,Pmaip1	4/132
20_Member	KEGG Pathway	mmu05132	Salmonella infection - Mus musculus (house mouse)	-2.03483	0	14281,16176,56455,226421,408058	Fos,Il1b,Dynll1,Rab7b,BC048507	5/253

## Sheet: Table S3C
Table S3C : List of genes contained in cluster 2
ProbeName	GeneName	cluster	logFC_(Ctrl_CL316243-Ctrl_Vehicle)-(WD_CL316243-WD_Vehicle)	P.value_(Ctrl_CL316243-Ctrl_Vehicle)-(WD_CL316243-WD_Vehicle)	adj.P.Val_(Ctrl_CL316243-Ctrl_Vehicle)-(WD_CL316243-WD_Vehicle)
A_52_P631591	Mast3	2	-0.668	0.00133	0.038
A_52_P175199	Lrit2	2	-0.73	0.00172	0.0435
A_55_P2506896	Eef2k	2	-0.655	0.000329	0.0174
A_55_P2012815	Acvr2b	2	-0.63	0.000919	0.0303
A_52_P456750	Aph1b	2	-0.645	0.00142	0.0392
A_55_P2871571	BC024139	2	-0.914	0.000169	0.0138
A_55_P2005859	Fn3k	2	-0.74	0.000481	0.0206
A_66_P121989	Upp2	2	-1.521	0.000876	0.0295
A_51_P502119	F11	2	-0.711	0.000701	0.0259
A_55_P2597452	Hps5	2	-0.855	1.33e-07	0.00029
A_66_P119660	Gpr165	2	-0.629	0.000131	0.0124
A_66_P115996	Ccbl1	2	-1.657	2.11e-08	7.43e-05
A_55_P2090254	Sntg2	2	-1.126	6.53e-06	0.0023
A_52_P474719	Lrrc16a	2	-1.487	2.71e-07	0.000318
A_51_P149623	Gabrd	2	-1.008	0.000841	0.0287
A_55_P1987261	Fam214b	2	-0.712	0.000721	0.0264
A_55_P2095345	Rara	2	-0.649	0.000759	0.0272
A_52_P281702	Igfbp5	2	-0.895	0.000985	0.0314
A_52_P573336	Sbsn	2	-0.727	0.00124	0.0362
A_55_P2029106	Bmf	2	-1.294	3.71e-05	0.00613
A_55_P2042823	Sh3bp2	2	-0.651	8.7e-06	0.00271
A_52_P63343	Ciart	2	-1.952	7.39e-07	0.00065
A_51_P291501	Ccno	2	-0.789	3.26e-05	0.00566
A_51_P461894	Tnnc1	2	-0.767	4.51e-05	0.00689
A_51_P210560	Pptc7	2	-0.674	0.00174	0.0436
A_52_P474902	Col20a1	2	-0.694	0.000196	0.0142
A_55_P2068892	Il6ra	2	-0.741	0.000114	0.0113
A_52_P495869	Mafb	2	-1.042	0.000361	0.0178
A_55_P2040011	Itga7	2	-0.696	1.59e-06	0.000875
A_55_P1966189	Il4ra	2	-0.715	6.97e-05	0.00883
A_55_P2136184	Sva	2	-0.775	3.53e-05	0.00592
A_66_P105439	Olfr874	2	-0.619	0.000991	0.0315
A_55_P2085955	Dnajb11	2	-1.478	1.03e-06	0.000807
A_55_P2114110	Cadm4	2	-0.954	0.000281	0.0163
A_66_P102527	C8a	2	-0.697	0.000179	0.0138
A_65_P16231	Ttc39b	2	-0.621	0.000281	0.0163
A_51_P484054	F7	2	-0.669	0.00116	0.0348
A_55_P1972541	Zfp960	2	-0.59	1.86e-05	0.0042
A_55_P1965728	Abca17	2	-0.796	0.00168	0.0428
A_55_P2109589	Slc1a4	2	-0.983	0.00035	0.0177
A_55_P1990314	Elavl4	2	-0.727	0.00196	0.0465
A_55_P2103412	Golt1a	2	-0.948	0.000275	0.0163
A_55_P1961620	Vax2	2	-0.949	0.000582	0.0234
A_55_P1978226	Park2	2	-0.69	0.000442	0.0197
A_55_P1989071	Oas1d	2	-0.809	4.4e-05	0.00683
A_55_P2041592	Rdh1	2	-0.674	0.00137	0.0384
A_55_P2072403	Suv39h2	2	-0.931	0.000251	0.0156
A_55_P2038484	4933427D06Rik	2	-0.924	0.000348	0.0177
A_55_P1997300	Mtfr2	2	-0.96	0.000379	0.0183
A_55_P2054332	Ephb3	2	-0.913	0.000882	0.0295
A_55_P2146708	Zcchc9	2	-0.809	0.000807	0.0282
A_55_P2788443	Pdp2	2	-0.905	0.000468	0.0203
A_55_P2043117	Ccdc138	2	-0.612	0.00151	0.04
A_55_P2063166	Ogfod1	2	-0.737	0.00119	0.0355
A_55_P1967133	Ppp1r3b	2	-0.755	0.00133	0.038
A_55_P2135980	Ms4a4c	2	-0.835	0.000199	0.0143
A_55_P1953866	Sema4c	2	-0.799	0.000175	0.0138
A_55_P2120388	Skint7	2	-0.762	0.000143	0.0128
A_55_P2040878	Ung	2	-0.999	0.000154	0.0133
A_55_P1986552	Mcam	2	-1.017	0.000181	0.0138
A_55_P1991778	Fam219a	2	-0.9	0.000167	0.0138
A_55_P1994603	Itsn1	2	-0.745	0.000321	0.0173
A_55_P2102365	Spag7	2	-0.625	0.000719	0.0264
A_55_P2714030	Ccdc25	2	-0.843	6.51e-05	0.00856
A_55_P1953361	Luc7l2	2	-0.624	0.000135	0.0125
A_55_P2046253	Tmem239	2	-1.054	0.000186	0.014
A_55_P1966372	Srek1	2	-1.042	0.000268	0.0161
A_55_P2099890	Atxn7	2	-1.119	0.000368	0.018
A_55_P1974961	Plekhg3	2	-1.049	0.000195	0.0142
A_55_P2800321	Nrp2	2	-1.077	0.000114	0.0113
A_55_P2054728	Ldlrad3	2	-1.077	0.000105	0.0111
A_55_P1975660	Hemgn	2	-0.998	0.000135	0.0125
A_55_P2042993	Arl6ip6	2	-0.95	0.000195	0.0142
A_55_P2028570	Sgsh	2	-0.924	0.0003	0.0166
A_55_P2117731	Pak4	2	-0.903	0.000231	0.0148
A_55_P2289800	Fryl	2	-0.959	0.000214	0.0143
A_55_P1982156	Nelfcd	2	-0.851	0.000425	0.0194
A_55_P2020572	Psme3	2	-0.957	0.000662	0.0248
A_55_P2035087	Arhgef15	2	-0.987	0.000568	0.0231
A_55_P2094626	Ralgps1	2	-0.983	0.000426	0.0194
A_55_P2044364	Mms22l	2	-1.022	0.00037	0.0181
A_55_P2423586	Eya1	2	-1.008	0.00021	0.0143
A_55_P2003005	Capza1	2	-1.04	0.000224	0.0148
A_55_P2056280	Wdr89	2	-1.084	0.000381	0.0183
A_55_P2029235	Btn1a1	2	-1.08	0.000397	0.0186
A_55_P2503980	Igsf9	2	-1.059	0.000893	0.0297
A_55_P1968863	Synpo2l	2	-1.059	0.000207	0.0143
A_55_P1966583	Bpifc	2	-1.055	0.000346	0.0177
A_55_P2060707	Il15ra	2	-1.015	0.000144	0.0128
A_55_P2011151	Tmprss3	2	-0.938	0.000593	0.0236
A_55_P2057132	Scn8a	2	-1.023	0.000416	0.0192
A_55_P2082614	Zfp791	2	-1.039	0.000232	0.0148
A_55_P2043187	Exosc9	2	-0.989	0.000304	0.0166
A_55_P2504725	Srgap2	2	-1.075	0.000243	0.0153
A_55_P2046744	Cspg5	2	-1.279	0.000301	0.0166
A_51_P370341	Zbtb48	2	-0.681	0.000187	0.014

## Sheet: Table S3D
Table S3D: GO term enrichment analysis using the list of genes contained in cluster 2. Metabolic pathways (summary) were considered as significantly enriched when q-value < 0.05.
GroupID	Category	Term	Description	LogP	Log(q-value)	Genes	Symbols	InTerm_InList
1_Summary	Reactome Gene Sets	R-MMU-9013406	RHOQ GTPase cycle	-4.0854	0	14270,16443,70584,263406,84004,13845,15572,93842,442801,20353	Srgap2,Itsn1,Pak4,Plekhg3,Mcam,Ephb3,Elavl4,Igsf9,Arhgef15,Sema4c	10/-
1_Member	Reactome Gene Sets	R-MMU-9013406	RHOQ GTPase cycle	-4.0854	0	14270,16443,70584,263406	Srgap2,Itsn1,Pak4,Plekhg3	4/53
1_Member	Reactome Gene Sets	R-MMU-9013408	RHOG GTPase cycle	-3.63818	0	16443,70584,84004,263406	Itsn1,Pak4,Mcam,Plekhg3	4/69
1_Member	GO Biological Processes	GO:0016358	dendrite development	-3.31972	0	13845,14270,15572,70584,93842	Ephb3,Srgap2,Elavl4,Pak4,Igsf9	5/149
1_Member	Reactome Gene Sets	R-MMU-9013148	CDC42 GTPase cycle	-3.31097	0	14270,16443,263406,442801	Srgap2,Itsn1,Plekhg3,Arhgef15	4/84
1_Member	GO Biological Processes	GO:0060996	dendritic spine development	-3.19203	0	13845,14270,70584	Ephb3,Srgap2,Pak4	3/39
1_Member	Reactome Gene Sets	R-MMU-9013149	RAC1 GTPase cycle	-3.14275	0	14270,70584,84004,263406,442801	Srgap2,Pak4,Mcam,Plekhg3,Arhgef15	5/163
1_Member	Reactome Gene Sets	R-MMU-9013423	RAC3 GTPase cycle	-2.20648	0	14270,70584,84004	Srgap2,Pak4,Mcam	3/86
1_Member	Reactome Gene Sets	R-MMU-9012999	RHO GTPase cycle	-2.12889	0	14270,16443,70584,84004,263406,442801	Srgap2,Itsn1,Pak4,Mcam,Plekhg3,Arhgef15	6/395
1_Member	KEGG Pathway	mmu04360	Axon guidance - Mus musculus (house mouse)	-2.09836	0	13845,14270,20353,70584	Ephb3,Srgap2,Sema4c,Pak4	4/181
2_Summary	GO Biological Processes	GO:0032231	regulation of actin filament bundle assembly	-2.80099	0	50873,68732,68760,442801,12340,246103,270086,21924	Prkn,Carmil1,Synpo2l,Arhgef15,Capza1,Atxn7,Ogfod1,Tnnc1	8/-
2_Member	GO Biological Processes	GO:0032231	regulation of actin filament bundle assembly	-2.80099	0	50873,68732,68760,442801	Prkn,Carmil1,Synpo2l,Arhgef15	4/115
2_Member	GO Biological Processes	GO:0051496	positive regulation of stress fiber assembly	-2.68937	0	68732,68760,442801	Carmil1,Synpo2l,Arhgef15	3/58
2_Member	GO Biological Processes	GO:0043244	regulation of protein-containing complex disassembly	-2.57087	0	12340,68732,246103,270086	Capza1,Carmil1,Atxn7,Ogfod1	4/133
2_Member	GO Biological Processes	GO:0032233	positive regulation of actin filament bundle assembly	-2.49226	0	68732,68760,442801	Carmil1,Synpo2l,Arhgef15	3/68
2_Member	GO Biological Processes	GO:1902903	regulation of supramolecular fiber organization	-2.14443	0	12340,50873,68732,68760,246103,442801	Capza1,Prkn,Carmil1,Synpo2l,Atxn7,Arhgef15	6/392
2_Member	GO Biological Processes	GO:0110053	regulation of actin filament organization	-2.12784	0	12340,50873,68732,68760,442801	Capza1,Prkn,Carmil1,Synpo2l,Arhgef15	5/280
2_Member	GO Biological Processes	GO:1901879	regulation of protein depolymerization	-2.08745	0	12340,68732,246103	Capza1,Carmil1,Atxn7	3/95
2_Member	GO Biological Processes	GO:0032970	regulation of actin filament-based process	-2.06326	0	12340,21924,50873,68732,68760,442801	Capza1,Tnnc1,Prkn,Carmil1,Synpo2l,Arhgef15	6/408
2_Member	GO Biological Processes	GO:0051492	regulation of stress fiber assembly	-2.03853	0	68732,68760,442801	Carmil1,Synpo2l,Arhgef15	3/99
3_Summary	GO Biological Processes	GO:0051897	positive regulation of protein kinase B signaling	-2.73321	0	14068,16011,16443,19401,13631,15572,50911,270086	F7,Igfbp5,Itsn1,Rara,Eef2k,Elavl4,Exosc9,Ogfod1	8/-
3_Member	GO Biological Processes	GO:0051897	positive regulation of protein kinase B signaling	-2.73321	0	14068,16011,16443,19401	F7,Igfbp5,Itsn1,Rara	4/120
3_Member	GO Biological Processes	GO:0051896	regulation of protein kinase B signaling	-2.1234	0	14068,16011,16443,19401	F7,Igfbp5,Itsn1,Rara	4/178
3_Member	GO Biological Processes	GO:0006417	regulation of translation	-2.05833	0	13631,15572,16011,19401,50911,270086	Eef2k,Elavl4,Igfbp5,Rara,Exosc9,Ogfod1	6/409
4_Summary	GO Biological Processes	GO:0050807	regulation of synapse organization	-2.67367	0	13631,13845,16443,18187,93842,442801,208117	Eef2k,Ephb3,Itsn1,Nrp2,Igsf9,Arhgef15,Aph1b	7/-
4_Member	GO Biological Processes	GO:0050807	regulation of synapse organization	-2.67367	0	13631,13845,16443,18187,93842,442801	Eef2k,Ephb3,Itsn1,Nrp2,Igsf9,Arhgef15	6/305
4_Member	GO Biological Processes	GO:0050803	regulation of synapse structure or activity	-2.61758	0	13631,13845,16443,18187,93842,442801	Eef2k,Ephb3,Itsn1,Nrp2,Igsf9,Arhgef15	6/313
4_Member	Reactome Gene Sets	R-MMU-2682334	EPH-Ephrin signaling	-2.58656	0	13845,16443,208117	Ephb3,Itsn1,Aph1b	3/63
4_Member	Reactome Gene Sets	R-MMU-204998	Cell death signalling via NRAGE, NRIF and NADE	-2.52905	0	16443,208117,442801	Itsn1,Aph1b,Arhgef15	3/66
4_Member	GO Biological Processes	GO:0099175	regulation of postsynapse organization	-2.50189	0	13631,16443,18187,442801	Eef2k,Itsn1,Nrp2,Arhgef15	4/139
4_Member	Reactome Gene Sets	R-MMU-193704	p75 NTR receptor-mediated signalling	-2.27873	0	16443,208117,442801	Itsn1,Aph1b,Arhgef15	3/81
5_Summary	GO Biological Processes	GO:0032722	positive regulation of chemokine production	-2.24926	0	16190,16194,100535	Il4ra,Il6ra,Oas1d	3/-
5_Member	GO Biological Processes	GO:0032722	positive regulation of chemokine production	-2.24926	0	16190,16194,100535	Il4ra,Il6ra,Oas1d	3/83
6_Summary	GO Biological Processes	GO:0007626	locomotory behavior	-2.23324	0	15572,20273,50873,208117,229599	Elavl4,Scn8a,Prkn,Aph1b,Ciart	5/-
6_Member	GO Biological Processes	GO:0007626	locomotory behavior	-2.23324	0	15572,20273,50873,208117,229599	Elavl4,Scn8a,Prkn,Aph1b,Ciart	5/264
7_Summary	GO Biological Processes	GO:0060322	head development	-2.21832	0	13845,14270,15572,16658,18187,19401,20353,24113,72338,70584,72313,93842,29873,68760	Ephb3,Srgap2,Elavl4,Mafb,Nrp2,Rara,Sema4c,Vax2,Wdr89,Pak4,Fryl,Igsf9,Cspg5,Synpo2l	14/-
7_Member	GO Biological Processes	GO:0060322	head development	-2.21832	0	13845,14270,15572,16658,18187,19401,20353,24113,72338	Ephb3,Srgap2,Elavl4,Mafb,Nrp2,Rara,Sema4c,Vax2,Wdr89	9/768
7_Member	GO Biological Processes	GO:0031175	neuron projection development	-2.20401	0	13845,14270,15572,18187,20353,24113,70584,72313,93842	Ephb3,Srgap2,Elavl4,Nrp2,Sema4c,Vax2,Pak4,Fryl,Igsf9	9/772
7_Member	GO Biological Processes	GO:0032989	cellular component morphogenesis	-2.04806	0	13845,14270,15572,18187,20353,24113,29873,68760	Ephb3,Srgap2,Elavl4,Nrp2,Sema4c,Vax2,Cspg5,Synpo2l	8/675
7_Member	GO Biological Processes	GO:0048858	cell projection morphogenesis	-2.02348	0	13845,14270,15572,18187,20353,24113,29873	Ephb3,Srgap2,Elavl4,Nrp2,Sema4c,Vax2,Cspg5	7/545
8_Summary	KEGG Pathway	mmu04610	Complement and coagulation cascades - Mus musculus (house mouse)	-2.10004	0	14068,109821,230558	F7,F11,C8a	3/-
8_Member	KEGG Pathway	mmu04610	Complement and coagulation cascades - Mus musculus (house mouse)	-2.10004	0	14068,109821,230558	F7,F11,C8a	3/94
9_Summary	GO Biological Processes	GO:0021675	nerve development	-2.03853	0	16658,18187,20273	Mafb,Nrp2,Scn8a	3/-
9_Member	GO Biological Processes	GO:0021675	nerve development	-2.03853	0	16658,18187,20273	Mafb,Nrp2,Scn8a	3/99

## Sheet: Table S3E
Table S3E : List of genes contained in cluster 3
ProbeName	GeneName	cluster	logFC_(Ctrl_CL316243-Ctrl_Vehicle)-(WD_CL316243-WD_Vehicle)	P.value_(Ctrl_CL316243-Ctrl_Vehicle)-(WD_CL316243-WD_Vehicle)	adj.P.Val_(Ctrl_CL316243-Ctrl_Vehicle)-(WD_CL316243-WD_Vehicle)
A_52_P155990	Acaa1a	3	0.606	0.00175	0.0437
A_52_P423174	Acaa1b	3	0.858	2.85e-05	0.00531
A_52_P481316	Wdr93	3	0.836	2.09e-06	0.00109
A_52_P215170	Acot4	3	0.984	3.04e-05	0.00536
A_55_P2038347	Acot3	3	2.336	2.07e-05	0.00439
A_55_P2079390	4930579G24Rik	3	0.997	2.01e-08	7.43e-05
A_55_P2925984	Slc43a2	3	1.044	3.33e-07	0.000335
A_51_P512981	Ppil1	3	0.937	2.39e-07	0.000318
A_65_P20015	Elovl6	3	0.832	0.00045	0.02
A_55_P2009952	Me1	3	0.712	0.00062	0.0239
A_55_P2363030	Cmtm4	3	0.587	1.74e-05	0.00401
A_51_P126198	Dapk2	3	1.045	5.09e-05	0.00739
A_51_P302520	Myom1	3	1.391	1.62e-06	0.000875
A_55_P2014209	Scyl2	3	0.669	5.43e-05	0.00764
A_52_P662244	Slc25a47	3	0.617	0.000349	0.0177
A_55_P2909278	Hspa8	3	0.667	0.000515	0.0216
A_55_P2796341	Hsp90aa1	3	0.717	0.00191	0.0456
A_51_P267354	Lrfn3	3	1.339	9.81e-06	0.00282
A_52_P547486	Caprin1	3	0.603	2.87e-05	0.00531
A_52_P172441	Fitm2	3	0.658	0.00176	0.0437
A_52_P450934	Paqr9	3	0.946	0.000297	0.0166
A_55_P2008053	Dlg4	3	1.722	3.11e-08	8.75e-05
A_51_P244020	Rtbdn	3	1.671	6.72e-05	0.00874
A_51_P506532	Olfr1022	3	0.917	0.00069	0.0256
A_52_P51024	Gna15	3	1.378	1.79e-07	0.000315
A_52_P30312	Ccr9	3	1.288	5.72e-06	0.00223
A_55_P2807346	Rnf141	3	0.651	0.000212	0.0143
A_52_P597618	Acsl1	3	0.701	0.00179	0.044
A_55_P1960237	Slc2a6	3	0.611	0.000174	0.0138
A_51_P386880	Stip1	3	0.59	0.00179	0.044
A_55_P2094966	Hist2h3b	3	0.861	0.000156	0.0134
A_66_P121737	Hist1h3c	3	0.623	0.000173	0.0138
A_51_P129803	Cacybp	3	0.646	3.42e-05	0.0058
A_52_P667923	Hspa4l	3	0.771	0.000298	0.0166
A_66_P118021	Hspa1b	3	2.511	2.78e-05	0.00531
A_51_P204442	Phf19	3	0.664	0.000176	0.0138
A_55_P2803234	Mtap	3	0.701	2.41e-05	0.00492
A_55_P2052824	Lrrc14b	3	1.307	2.09e-05	0.00439
A_55_P2033120	Srxn1	3	0.785	0.000314	0.017
A_55_P2043267	Cdc42se1	3	0.637	8.53e-05	0.0102
A_51_P139678	Sprr1a	3	2.126	0.000827	0.0285
A_51_P135012	Rhpn2	3	0.918	0.000452	0.02
A_52_P78203	Acsl4	3	0.809	0.000558	0.0229
A_52_P431159	Il1rn	3	1.799	8.6e-05	0.0102
A_55_P2729508	6430573F11Rik	3	0.967	7.92e-06	0.00265
A_55_P1990495	Stat5a	3	0.768	2.74e-06	0.00129
A_51_P456957	Pex11a	3	1.232	2.02e-08	7.43e-05
A_51_P490023	Tubb2a	3	1.66	2.09e-05	0.00439
A_51_P450278	2010003K11Rik	3	1.866	5.5e-09	7.43e-05
A_55_P2158990	Jun	3	1.328	3.89e-05	0.00637
A_55_P2913454	1190002N15Rik	3	0.855	1.34e-06	0.000857
A_51_P372550	Cgref1	3	1.489	0.000152	0.0132
A_55_P2022128	Cntnap1	3	1.477	0.00116	0.0348
A_51_P490456	Cidec	3	2.353	9.04e-06	0.00271
A_55_P1954448	Myh14	3	1.212	0.00145	0.0393
A_55_P2837366	Apoa4	3	1.82	6.99e-05	0.00883
A_51_P401263	Eme1	3	0.648	0.00052	0.0218
A_52_P494622	Nr4a2	3	1.079	0.000147	0.013
A_51_P350453	Pdk4	3	2.379	0.00063	0.024
A_51_P363947	Cdkn1a	3	1.974	0.000202	0.0143
A_55_P1968433	Agpat9	3	0.877	0.00137	0.0384
A_51_P126437	Enc1	3	0.986	9.54e-05	0.0106
A_52_P373938	Gpd2	3	0.959	8.19e-05	0.00993
A_52_P159276	Grhl1	3	0.726	0.000955	0.031
A_55_P2938890	Cbfa2t3	3	1.129	3.04e-07	0.000329
A_55_P1999648	Plin2	3	0.889	0.000206	0.0143
A_55_P2803413	Acot2	3	2.017	3.77e-06	0.00167
A_55_P2075200	Tor3a	3	1.339	2.21e-06	0.00111

## Sheet: Table S3F
Table S3F: GO term enrichment analysis using the list of genes contained in cluster 3. Metabolic pathways (summary) were considered as significantly enriched when q-value < 0.05.
GroupID	Category	Term	Description	LogP	Log(q-value)	Genes	Symbols	InTerm_InList
1_Summary	GO Biological Processes	GO:0000038	very long-chain fatty acid metabolic process	-10.816	-6.54857	14081,113868,170439,171210,171281,171282,235674,50790,228859,14571,15481,17436,66902,14311,231510,20850	Acsl1,Acaa1a,Elovl6,Acot2,Acot3,Acot4,Acaa1b,Acsl4,Fitm2,Gpd2,Hspa8,Me1,Mtap,Cidec,Gpat3,Stat5a	16/-
1_Member	GO Biological Processes	GO:0000038	very long-chain fatty acid metabolic process	-10.816	-6.54857	14081,113868,170439,171210,171281,171282,235674	Acsl1,Acaa1a,Elovl6,Acot2,Acot3,Acot4,Acaa1b	7/35
1_Member	KEGG Pathway	mmu01040	Biosynthesis of unsaturated fatty acids - Mus musculus (house mouse)	-8.97807	-5.01169	113868,170439,171210,171281,171282,235674	Acaa1a,Elovl6,Acot2,Acot3,Acot4,Acaa1b	6/34
1_Member	GO Biological Processes	GO:0006637	acyl-CoA metabolic process	-6.61444	-3.04601	14081,50790,171210,171281,171282,228859	Acsl1,Acsl4,Acot2,Acot3,Acot4,Fitm2	6/82
1_Member	GO Biological Processes	GO:0035383	thioester metabolic process	-6.61444	-3.04601	14081,50790,171210,171281,171282,228859	Acsl1,Acsl4,Acot2,Acot3,Acot4,Fitm2	6/82
1_Member	Reactome Gene Sets	R-MMU-8978868	Fatty acid metabolism	-6.05668	-2.7645	14081,50790,170439,171210,171281,171282,235674	Acsl1,Acsl4,Elovl6,Acot2,Acot3,Acot4,Acaa1b	7/163
1_Member	GO Biological Processes	GO:0072521	purine-containing compound metabolic process	-5.98154	-2.7645	14081,14571,15481,17436,50790,66902,171210,171281,171282,228859	Acsl1,Gpd2,Hspa8,Me1,Acsl4,Mtap,Acot2,Acot3,Acot4,Fitm2	10/431
1_Member	GO Biological Processes	GO:0033865	nucleoside bisphosphate metabolic process	-5.95272	-2.7645	14081,50790,171210,171281,171282,228859	Acsl1,Acsl4,Acot2,Acot3,Acot4,Fitm2	6/106
1_Member	GO Biological Processes	GO:0033875	ribonucleoside bisphosphate metabolic process	-5.95272	-2.7645	14081,50790,171210,171281,171282,228859	Acsl1,Acsl4,Acot2,Acot3,Acot4,Fitm2	6/106
1_Member	GO Biological Processes	GO:0034032	purine nucleoside bisphosphate metabolic process	-5.95272	-2.7645	14081,50790,171210,171281,171282,228859	Acsl1,Acsl4,Acot2,Acot3,Acot4,Fitm2	6/106
1_Member	KEGG Pathway	mmu00062	Fatty acid elongation - Mus musculus (house mouse)	-5.67435	-2.55307	170439,171210,171281,171282	Elovl6,Acot2,Acot3,Acot4	4/29
1_Member	Reactome Gene Sets	R-MMU-556833	Metabolism of lipids	-5.60873	-2.51741	14081,14311,14571,50790,170439,171210,171281,171282,228859,231510,235674	Acsl1,Cidec,Gpd2,Acsl4,Elovl6,Acot2,Acot3,Acot4,Fitm2,Gpat3,Acaa1b	11/591
1_Member	GO Biological Processes	GO:0006790	sulfur compound metabolic process	-5.46824	-2.40496	14081,20850,50790,66902,171210,171281,171282,228859	Acsl1,Stat5a,Acsl4,Mtap,Acot2,Acot3,Acot4,Fitm2	8/285
1_Member	GO Biological Processes	GO:0001676	long-chain fatty acid metabolic process	-5.43514	-2.39818	14081,50790,170439,171210,171281,171282	Acsl1,Acsl4,Elovl6,Acot2,Acot3,Acot4	6/130
1_Member	GO Biological Processes	GO:0006163	purine nucleotide metabolic process	-5.34837	-2.33624	14081,14571,15481,17436,50790,171210,171281,171282,228859	Acsl1,Gpd2,Hspa8,Me1,Acsl4,Acot2,Acot3,Acot4,Fitm2	9/396
1_Member	GO Biological Processes	GO:0055086	nucleobase-containing small molecule metabolic process	-5.29923	-2.31057	14081,14571,15481,17436,50790,66902,171210,171281,171282,228859	Acsl1,Gpd2,Hspa8,Me1,Acsl4,Mtap,Acot2,Acot3,Acot4,Fitm2	10/514
1_Member	GO Biological Processes	GO:0009117	nucleotide metabolic process	-4.9258	-2.05633	14081,14571,15481,17436,50790,171210,171281,171282,228859	Acsl1,Gpd2,Hspa8,Me1,Acsl4,Acot2,Acot3,Acot4,Fitm2	9/447
1_Member	GO Biological Processes	GO:0006753	nucleoside phosphate metabolic process	-4.8419	-2.00586	14081,14571,15481,17436,50790,171210,171281,171282,228859	Acsl1,Gpd2,Hspa8,Me1,Acsl4,Acot2,Acot3,Acot4,Fitm2	9/458
1_Member	GO Biological Processes	GO:0006631	fatty acid metabolic process	-4.58593	-1.82367	14081,50790,113868,170439,171210,171281,171282,235674	Acsl1,Acsl4,Acaa1a,Elovl6,Acot2,Acot3,Acot4,Acaa1b	8/377
1_Member	Reactome Gene Sets	R-MMU-9033241	Peroxisomal protein import	-4.2569	-1.54579	171210,171281,171282,235674	Acot2,Acot3,Acot4,Acaa1b	4/65
1_Member	GO Biological Processes	GO:0009150	purine ribonucleotide metabolic process	-4.1743	-1.47509	14081,15481,50790,171210,171281,171282,228859	Acsl1,Hspa8,Acsl4,Acot2,Acot3,Acot4,Fitm2	7/317
1_Member	GO Biological Processes	GO:0032787	monocarboxylic acid metabolic process	-4.12542	-1.43952	14081,17436,50790,113868,170439,171210,171281,171282,235674	Acsl1,Me1,Acsl4,Acaa1a,Elovl6,Acot2,Acot3,Acot4,Acaa1b	9/566
1_Member	GO Biological Processes	GO:0009259	ribonucleotide metabolic process	-4.01634	-1.351	14081,15481,50790,171210,171281,171282,228859	Acsl1,Hspa8,Acsl4,Acot2,Acot3,Acot4,Fitm2	7/336
1_Member	GO Biological Processes	GO:0019693	ribose phosphate metabolic process	-3.9295	-1.29131	14081,15481,50790,171210,171281,171282,228859	Acsl1,Hspa8,Acsl4,Acot2,Acot3,Acot4,Fitm2	7/347
1_Member	Reactome Gene Sets	R-MMU-9609507	Protein localization	-3.49759	-0.946191	171210,171281,171282,235674	Acot2,Acot3,Acot4,Acaa1b	4/102
1_Member	KEGG Pathway	mmu04913	Ovarian steroidogenesis - Mus musculus (house mouse)	-2.96853	-0.493511	171210,171281,171282	Acot2,Acot3,Acot4	3/63
2_Summary	WikiPathways	WP4351	Omega-9 fatty acid synthesis	-7.03396	-3.24367	14081,50790,170439,171210,228859,231510,16181,215113,14571,11520,11808,14311,20850,66902	Acsl1,Acsl4,Elovl6,Acot2,Fitm2,Gpat3,Il1rn,Slc43a2,Gpd2,Plin2,Apoa4,Cidec,Stat5a,Mtap	14/-
2_Member	WikiPathways	WP4351	Omega-9 fatty acid synthesis	-7.03396	-3.24367	14081,50790,170439,171210	Acsl1,Acsl4,Elovl6,Acot2	4/14
2_Member	WikiPathways	WP4350	Omega-3 / omega-6 fatty acid synthesis	-4.86191	-2.00948	14081,50790,171210	Acsl1,Acsl4,Acot2	3/15
2_Member	GO Biological Processes	GO:0035337	fatty-acyl-CoA metabolic process	-4.61121	-1.83516	14081,50790,228859	Acsl1,Acsl4,Fitm2	3/18
2_Member	GO Biological Processes	GO:0019432	triglyceride biosynthetic process	-4.40202	-1.65313	14081,50790,231510	Acsl1,Acsl4,Gpat3	3/21
2_Member	Reactome Gene Sets	R-MMU-75876	Synthesis of very long-chain fatty acyl-CoAs	-4.33935	-1.61601	14081,50790,170439	Acsl1,Acsl4,Elovl6	3/22
2_Member	GO Biological Processes	GO:0032891	negative regulation of organic acid transport	-3.92627	-1.29131	16181,50790,215113	Il1rn,Acsl4,Slc43a2	3/30
2_Member	Reactome Gene Sets	R-MMU-75105	Fatty acyl-CoA biosynthesis	-3.8009	-1.1867	14081,50790,170439	Acsl1,Acsl4,Elovl6	3/33
2_Member	GO Biological Processes	GO:0046460	neutral lipid biosynthetic process	-3.76177	-1.17561	14081,50790,231510	Acsl1,Acsl4,Gpat3	3/34
2_Member	GO Biological Processes	GO:0046463	acylglycerol biosynthetic process	-3.76177	-1.17561	14081,50790,231510	Acsl1,Acsl4,Gpat3	3/34
2_Member	WikiPathways	WP1269	Fatty acid beta-oxidation	-3.76177	-1.17561	14081,14571,50790	Acsl1,Gpd2,Acsl4	3/34
2_Member	GO Biological Processes	GO:0010876	lipid localization	-3.67296	-1.11312	11520,11808,14081,14311,20850,50790,228859	Plin2,Apoa4,Acsl1,Cidec,Stat5a,Acsl4,Fitm2	7/382
2_Member	GO Biological Processes	GO:1901568	fatty acid derivative metabolic process	-3.45632	-0.913191	14081,50790,228859	Acsl1,Acsl4,Fitm2	3/43
2_Member	GO Biological Processes	GO:0032890	regulation of organic acid transport	-3.38787	-0.853576	14081,16181,50790,215113	Acsl1,Il1rn,Acsl4,Slc43a2	4/109
2_Member	GO Biological Processes	GO:1905952	regulation of lipid localization	-3.38062	-0.853576	11520,11808,14081,50790,228859	Plin2,Apoa4,Acsl1,Acsl4,Fitm2	5/197
2_Member	WikiPathways	WP4346	Cholesterol metabolism with Bloch and Kandutsch-Russell pathways	-3.21218	-0.700648	14081,50790,171210	Acsl1,Acsl4,Acot2	3/52
2_Member	GO Biological Processes	GO:0006641	triglyceride metabolic process	-2.83604	-0.388175	14081,50790,231510	Acsl1,Acsl4,Gpat3	3/70
2_Member	GO Biological Processes	GO:0015908	fatty acid transport	-2.60912	-0.222524	11520,14081,50790	Plin2,Acsl1,Acsl4	3/84
2_Member	GO Biological Processes	GO:0006639	acylglycerol metabolic process	-2.32439	-0.0227941	14081,50790,231510	Acsl1,Acsl4,Gpat3	3/106
2_Member	GO Biological Processes	GO:0044272	sulfur compound biosynthetic process	-2.32439	-0.0227941	14081,50790,66902	Acsl1,Acsl4,Mtap	3/106
2_Member	GO Biological Processes	GO:0006869	lipid transport	-2.32172	-0.0227941	11520,11808,14081,14311,50790	Plin2,Apoa4,Acsl1,Cidec,Acsl4	5/343
2_Member	GO Biological Processes	GO:0006638	neutral lipid metabolic process	-2.30177	-0.00748823	14081,50790,231510	Acsl1,Acsl4,Gpat3	3/108
2_Member	GO Biological Processes	GO:1905954	positive regulation of lipid localization	-2.04383	0	11520,14081,228859	Plin2,Acsl1,Fitm2	3/134
3_Summary	KEGG Pathway	mmu03320	PPAR signaling pathway - Mus musculus (house mouse)	-6.40203	-2.91277	11520,14081,17436,50790,113868,235674,170439,18631,11808,171210,228859,171282	Plin2,Acsl1,Me1,Acsl4,Acaa1a,Acaa1b,Elovl6,Pex11a,Apoa4,Acot2,Fitm2,Acot4	12/-
3_Member	KEGG Pathway	mmu03320	PPAR signaling pathway - Mus musculus (house mouse)	-6.40203	-2.91277	11520,14081,17436,50790,113868,235674	Plin2,Acsl1,Me1,Acsl4,Acaa1a,Acaa1b	6/89
3_Member	KEGG Pathway	mmu01212	Fatty acid metabolism - Mus musculus (house mouse)	-5.79671	-2.64324	14081,50790,113868,170439,235674	Acsl1,Acsl4,Acaa1a,Elovl6,Acaa1b	5/62
3_Member	WikiPathways	WP2316	PPAR signaling pathway	-5.19311	-2.22673	14081,17436,50790,113868,235674	Acsl1,Me1,Acsl4,Acaa1a,Acaa1b	5/82
3_Member	KEGG Pathway	mmu04146	Peroxisome - Mus musculus (house mouse)	-5.0914	-2.14621	14081,18631,50790,113868,235674	Acsl1,Pex11a,Acsl4,Acaa1a,Acaa1b	5/86
3_Member	KEGG Pathway	mmu00071	Fatty acid degradation - Mus musculus (house mouse)	-4.64146	-1.85117	14081,50790,113868,235674	Acsl1,Acsl4,Acaa1a,Acaa1b	4/52
3_Member	GO Biological Processes	GO:0042178	xenobiotic catabolic process	-3.8009	-1.1867	14081,113868,235674	Acsl1,Acaa1a,Acaa1b	3/33
3_Member	GO Biological Processes	GO:0016042	lipid catabolic process	-2.65861	-0.25453	11808,113868,171210,228859,235674	Apoa4,Acaa1a,Acot2,Fitm2,Acaa1b	5/286
3_Member	GO Biological Processes	GO:0009062	fatty acid catabolic process	-2.55172	-0.170809	113868,171210,235674	Acaa1a,Acot2,Acaa1b	3/88
3_Member	GO Biological Processes	GO:0016054	organic acid catabolic process	-2.27026	0	113868,171210,171282,235674	Acaa1a,Acot2,Acot4,Acaa1b	4/220
3_Member	GO Biological Processes	GO:0046395	carboxylic acid catabolic process	-2.27026	0	113868,171210,171282,235674	Acaa1a,Acot2,Acot4,Acaa1b	4/220
3_Member	GO Biological Processes	GO:0072329	monocarboxylic acid catabolic process	-2.20537	0	113868,171210,235674	Acaa1a,Acot2,Acaa1b	3/117
3_Member	GO Biological Processes	GO:0006805	xenobiotic metabolic process	-2.08886	0	14081,113868,235674	Acsl1,Acaa1a,Acaa1b	3/129
4_Summary	Reactome Gene Sets	R-MMU-3371497	HSP90 chaperone cycle for steroid hormone receptors (SHR) in the presence of ligand	-6.22503	-2.80272	15481,15511,15519,20867,22151,12575,16476,18415,76650,68816,11808	Hspa8,Hspa1b,Hsp90aa1,Stip1,Tubb2a,Cdkn1a,Jun,Hspa4l,Srxn1,Ppil1,Apoa4	11/-
4_Member	Reactome Gene Sets	R-MMU-3371497	HSP90 chaperone cycle for steroid hormone receptors (SHR) in the presence of ligand	-6.22503	-2.80272	15481,15511,15519,20867,22151	Hspa8,Hspa1b,Hsp90aa1,Stip1,Tubb2a	5/51
4_Member	Reactome Gene Sets	R-MMU-3371568	Attenuation phase	-5.06157	-2.13659	15481,15511,15519	Hspa8,Hspa1b,Hsp90aa1	3/13
4_Member	Reactome Gene Sets	R-MMU-2262752	Cellular responses to stress	-4.99623	-2.09055	12575,15481,15511,15519,16476,18415,20867,22151,76650	Cdkn1a,Hspa8,Hspa1b,Hsp90aa1,Jun,Hspa4l,Stip1,Tubb2a,Srxn1	9/438
4_Member	Reactome Gene Sets	R-MMU-8953897	Cellular responses to stimuli	-4.97257	-2.08537	12575,15481,15511,15519,16476,18415,20867,22151,76650	Cdkn1a,Hspa8,Hspa1b,Hsp90aa1,Jun,Hspa4l,Stip1,Tubb2a,Srxn1	9/441
4_Member	GO Biological Processes	GO:0042026	protein refolding	-4.77273	-1.95248	15481,15511,15519	Hspa8,Hspa1b,Hsp90aa1	3/16
4_Member	Reactome Gene Sets	R-MMU-3371571	HSF1-dependent transactivation	-4.33935	-1.61601	15481,15511,15519	Hspa8,Hspa1b,Hsp90aa1	3/22
4_Member	Reactome Gene Sets	R-MMU-3371556	Cellular response to heat stress	-3.92525	-1.29131	15481,15511,15519,18415	Hspa8,Hspa1b,Hsp90aa1,Hspa4l	4/79
4_Member	GO Biological Processes	GO:0006457	protein folding	-3.72362	-1.15519	15481,15511,15519,18415,68816	Hspa8,Hspa1b,Hsp90aa1,Hspa4l,Ppil1	5/166
4_Member	KEGG Pathway	mmu05417	Lipid and atherosclerosis - Mus musculus (house mouse)	-3.19891	-0.694927	11808,15481,15511,15519,16476	Apoa4,Hspa8,Hspa1b,Hsp90aa1,Jun	5/216
4_Member	KEGG Pathway	mmu04915	Estrogen signaling pathway - Mus musculus (house mouse)	-3.05051	-0.561251	15481,15511,15519,16476	Hspa8,Hspa1b,Hsp90aa1,Jun	4/134
4_Member	Reactome Gene Sets	R-MMU-3371453	Regulation of HSF1-mediated heat shock response	-3.00928	-0.527203	15481,15511,18415	Hspa8,Hspa1b,Hspa4l	3/61
4_Member	KEGG Pathway	mmu04141	Protein processing in endoplasmic reticulum - Mus musculus (house mouse)	-2.65172	-0.253549	15481,15511,15519,18415	Hspa8,Hspa1b,Hsp90aa1,Hspa4l	4/172
4_Member	KEGG Pathway	mmu04612	Antigen processing and presentation - Mus musculus (house mouse)	-2.52408	-0.161792	15481,15511,15519	Hspa8,Hspa1b,Hsp90aa1	3/90
5_Summary	GO Biological Processes	GO:0019915	lipid storage	-4.67518	-1.87017	11520,14311,20850,228859,11808,27273,50790	Plin2,Cidec,Stat5a,Fitm2,Apoa4,Pdk4,Acsl4	7/-
5_Member	GO Biological Processes	GO:0019915	lipid storage	-4.67518	-1.87017	11520,14311,20850,228859	Plin2,Cidec,Stat5a,Fitm2	4/51
5_Member	GO Biological Processes	GO:0034389	lipid droplet organization	-3.72384	-1.15519	11520,14311,228859	Plin2,Cidec,Fitm2	3/35
5_Member	GO Biological Processes	GO:0090207	regulation of triglyceride metabolic process	-3.18786	-0.691307	11808,14311,228859	Apoa4,Cidec,Fitm2	3/53
5_Member	GO Biological Processes	GO:0019216	regulation of lipid metabolic process	-2.75776	-0.329203	11808,14311,20850,27273,50790,228859	Apoa4,Cidec,Stat5a,Pdk4,Acsl4,Fitm2	6/401
5_Member	GO Biological Processes	GO:0051235	maintenance of location	-2.47966	-0.126069	11520,14311,20850,228859	Plin2,Cidec,Stat5a,Fitm2	4/192
6_Summary	Reactome Gene Sets	R-MMU-1266695	Interleukin-7 signaling	-4.11586	-1.43952	20850,319148,319154,16181,16476,74016,15519,27273,22151	Stat5a,H3c3,H3c13,Il1rn,Jun,Phf19,Hsp90aa1,Pdk4,Tubb2a	9/-
6_Member	Reactome Gene Sets	R-MMU-1266695	Interleukin-7 signaling	-4.11586	-1.43952	20850,319148,319154	Stat5a,H3c3,H3c13	3/26
6_Member	Reactome Gene Sets	R-MMU-449147	Signaling by Interleukins	-2.796	-0.3611	16181,16476,20850,319148,319154	Il1rn,Jun,Stat5a,H3c3,H3c13	5/266
6_Member	Reactome Gene Sets	R-MMU-212300	PRC2 methylates histones and DNA	-2.68515	-0.275078	74016,319148,319154	Phf19,H3c3,H3c13	3/79
6_Member	Reactome Gene Sets	R-MMU-9018519	Estrogen-dependent gene expression	-2.53782	-0.162505	15519,319148,319154	Hsp90aa1,H3c3,H3c13	3/89
6_Member	Reactome Gene Sets	R-MMU-9006931	Signaling by Nuclear Receptors	-2.34867	-0.0227941	15519,27273,319148,319154	Hsp90aa1,Pdk4,H3c3,H3c13	4/209
6_Member	Reactome Gene Sets	R-MMU-983231	Factors involved in megakaryocyte development and platelet production	-2.15528	0	22151,319148,319154	Tubb2a,H3c3,H3c13	3/122
6_Member	Reactome Gene Sets	R-MMU-1280215	Cytokine Signaling in Immune system	-2.07286	0	16181,16476,20850,319148,319154	Il1rn,Jun,Stat5a,H3c3,H3c13	5/394
7_Summary	WikiPathways	WP1261	ErbB signaling pathway	-3.36937	-0.850149	12575,16476,20850,15481,15511,11520,18227,27273,113868,15519	Cdkn1a,Jun,Stat5a,Hspa8,Hspa1b,Plin2,Nr4a2,Pdk4,Acaa1a,Hsp90aa1	10/-
7_Member	WikiPathways	WP1261	ErbB signaling pathway	-3.36937	-0.850149	12575,16476,20850	Cdkn1a,Jun,Stat5a	3/46
7_Member	KEGG Pathway	mmu05162	Measles - Mus musculus (house mouse)	-2.9123	-0.451076	15481,15511,16476,20850	Hspa8,Hspa1b,Jun,Stat5a	4/146
7_Member	GO Biological Processes	GO:0031668	cellular response to extracellular stimulus	-2.82491	-0.38358	11520,12575,16476,18227,27273	Plin2,Cdkn1a,Jun,Nr4a2,Pdk4	5/262
7_Member	KEGG Pathway	mmu04012	ErbB signaling pathway - Mus musculus (house mouse)	-2.60912	-0.222524	12575,16476,20850	Cdkn1a,Jun,Stat5a	3/84
7_Member	GO Biological Processes	GO:0009991	response to extracellular stimulus	-2.52734	-0.161792	11520,12575,16476,18227,27273,113868	Plin2,Cdkn1a,Jun,Nr4a2,Pdk4,Acaa1a	6/446
7_Member	GO Biological Processes	GO:0009267	cellular response to starvation	-2.52071	-0.161792	11520,12575,16476,27273	Plin2,Cdkn1a,Jun,Pdk4	4/187
7_Member	GO Biological Processes	GO:0071496	cellular response to external stimulus	-2.42046	-0.0721281	11520,12575,16476,18227,27273	Plin2,Cdkn1a,Jun,Nr4a2,Pdk4	5/325
7_Member	WikiPathways	WP387	IL-6 signaling pathway	-2.40741	-0.0694211	15519,16476,20850	Hsp90aa1,Jun,Stat5a	3/99
7_Member	KEGG Pathway	mmu04659	Th17 cell differentiation - Mus musculus (house mouse)	-2.33588	-0.0227941	15519,16476,20850	Hsp90aa1,Jun,Stat5a	3/105
7_Member	GO Biological Processes	GO:0042594	response to starvation	-2.33407	-0.0227941	11520,12575,16476,27273	Plin2,Cdkn1a,Jun,Pdk4	4/211
7_Member	GO Biological Processes	GO:0031669	cellular response to nutrient levels	-2.2028	0	11520,12575,16476,27273	Plin2,Cdkn1a,Jun,Pdk4	4/230
8_Summary	GO Biological Processes	GO:0009725	response to hormone	-2.9181	-0.451076	12301,14081,16181,17436,18227,20850,27273,113868	Cacybp,Acsl1,Il1rn,Me1,Nr4a2,Stat5a,Pdk4,Acaa1a	8/-
8_Member	GO Biological Processes	GO:0009725	response to hormone	-2.9181	-0.451076	12301,14081,16181,17436,18227,20850,27273,113868	Cacybp,Acsl1,Il1rn,Me1,Nr4a2,Stat5a,Pdk4,Acaa1a	8/664
9_Summary	GO Biological Processes	GO:0062012	regulation of small molecule metabolic process	-2.88207	-0.42758	11808,12398,17436,27273,50790,227659	Apoa4,Cbfa2t3,Me1,Pdk4,Acsl4,Slc2a6	6/-
9_Member	GO Biological Processes	GO:0062012	regulation of small molecule metabolic process	-2.88207	-0.42758	11808,12398,17436,27273,50790,227659	Apoa4,Cbfa2t3,Me1,Pdk4,Acsl4,Slc2a6	6/379
9_Member	GO Biological Processes	GO:0019217	regulation of fatty acid metabolic process	-2.26868	0	11808,27273,50790	Apoa4,Pdk4,Acsl4	3/111
10_Summary	Reactome Gene Sets	R-MMU-8852276	The role of GTSE1 in G2/M progression after G2 checkpoint	-2.74981	-0.327499	12575,15519,22151,13385,16181,68861,11808	Cdkn1a,Hsp90aa1,Tubb2a,Dlg4,Il1rn,Dipk2a,Apoa4	7/-
10_Member	Reactome Gene Sets	R-MMU-8852276	The role of GTSE1 in G2/M progression after G2 checkpoint	-2.74981	-0.327499	12575,15519,22151	Cdkn1a,Hsp90aa1,Tubb2a	3/75
10_Member	GO Biological Processes	GO:0045860	positive regulation of protein kinase activity	-2.1896	0	12575,13385,15519,16181,68861	Cdkn1a,Dlg4,Hsp90aa1,Il1rn,Dipk2a	5/369
10_Member	GO Biological Processes	GO:0051347	positive regulation of transferase activity	-2.17715	0	11808,12575,13385,15519,16181,68861	Apoa4,Cdkn1a,Dlg4,Hsp90aa1,Il1rn,Dipk2a	6/527
11_Summary	GO Biological Processes	GO:0022604	regulation of cell morphogenesis	-2.69189	-0.275741	13385,53872,57912,71960,228859,22151,52428,15519,20867	Dlg4,Caprin1,Cdc42se1,Myh14,Fitm2,Tubb2a,Rhpn2,Hsp90aa1,Stip1	9/-
11_Member	GO Biological Processes	GO:0022604	regulation of cell morphogenesis	-2.69189	-0.275741	13385,53872,57912,71960,228859	Dlg4,Caprin1,Cdc42se1,Myh14,Fitm2	5/281
11_Member	Reactome Gene Sets	R-MMU-195258	RHO GTPase Effectors	-2.15123	0	13385,22151,52428,71960	Dlg4,Tubb2a,Rhpn2,Myh14	4/238
11_Member	Reactome Gene Sets	R-MMU-194315	Signaling by Rho GTPases	-2.01086	0	13385,15519,20867,22151,52428,71960	Dlg4,Hsp90aa1,Stip1,Tubb2a,Rhpn2,Myh14	6/572
12_Summary	GO Biological Processes	GO:0021954	central nervous system neuron development	-2.40741	-0.0694211	15519,18227,213326	Hsp90aa1,Nr4a2,Scyl2	3/-
12_Member	GO Biological Processes	GO:0021954	central nervous system neuron development	-2.40741	-0.0694211	15519,18227,213326	Hsp90aa1,Nr4a2,Scyl2	3/99
13_Summary	GO Biological Processes	GO:0001508	action potential	-2.35921	-0.0263044	14676,53321,71960,13385,16181,16476	Gna15,Cntnap1,Myh14,Dlg4,Il1rn,Jun	6/-
13_Member	GO Biological Processes	GO:0001508	action potential	-2.35921	-0.0263044	14676,53321,71960	Gna15,Cntnap1,Myh14	3/103
13_Member	GO Biological Processes	GO:0042391	regulation of membrane potential	-2.32383	-0.0227941	13385,14676,16181,16476,53321,71960	Dlg4,Gna15,Il1rn,Jun,Cntnap1,Myh14	6/491
14_Summary	GO Biological Processes	GO:0034599	cellular response to oxidative stress	-2.27026	0	11808,16476,18227,76650	Apoa4,Jun,Nr4a2,Srxn1	4/-
14_Member	GO Biological Processes	GO:0034599	cellular response to oxidative stress	-2.27026	0	11808,16476,18227,76650	Apoa4,Jun,Nr4a2,Srxn1	4/220

## Sheet: Table S3G
Table S3G : List of genes contained in cluster 4
ProbeName	GeneName	cluster	logFC_(Ctrl_CL316243-Ctrl_Vehicle)-(WD_CL316243-WD_Vehicle)	P.value_(Ctrl_CL316243-Ctrl_Vehicle)-(WD_CL316243-WD_Vehicle)	adj.P.Val_(Ctrl_CL316243-Ctrl_Vehicle)-(WD_CL316243-WD_Vehicle)
A_52_P200265	Mocs1	4	-0.755	4.56e-06	0.0019
A_52_P675039	Fhad1	4	-0.596	0.000104	0.011
A_52_P221067	Serpina3j	4	-0.871	0.00147	0.0395
A_52_P601055	Mtss1	4	-0.651	9.29e-06	0.00272
A_51_P219532	Fbxo31	4	-0.696	0.00141	0.0392
A_55_P2896877	Garem	4	-0.675	0.000379	0.0183
A_52_P251623	Fam222a	4	-1.401	0.000171	0.0138
A_51_P367100	Itih3	4	-0.929	0.00135	0.0384
A_51_P296036	Nrbp2	4	-0.768	2.58e-07	0.000318
A_52_P479269	Sdc1	4	-0.597	0.000921	0.0303
A_66_P108603	E030018B13Rik	4	-1.514	0.00192	0.0457
A_55_P2055557	Sdsl	4	-0.846	0.000551	0.0227
A_51_P151484	Atp1b1	4	-0.781	0.000338	0.0176
A_66_P101447	Etnk2	4	-0.885	0.000982	0.0314
A_51_P228574	Tat	4	-1.194	0.000296	0.0166
A_51_P249335	Sds	4	-1.805	1.55e-05	0.0037
A_66_P120058	Got1	4	-2.024	0.000132	0.0124
A_52_P356204	Nostrin	4	-0.799	0.000397	0.0186
A_51_P258620	Rab4b	4	-0.693	0.000151	0.0132
A_51_P444005	Shroom1	4	-0.59	1.02e-05	0.00283
A_55_P2022971	Tspan9	4	-0.592	0.00188	0.0453
A_51_P279437	Mfsd2a	4	-0.749	0.000392	0.0185
A_51_P481238	Dopey2	4	-0.762	8.49e-06	0.00271
A_55_P2110351	Eppk1	4	-1.237	2.86e-05	0.00531
A_51_P204913	Bag2	4	-1.05	2.75e-05	0.00531
A_55_P2911022	Fam134b	4	-1.259	2.56e-05	0.00507
A_55_P2106039	Map3k6	4	-1.154	0.000289	0.0165
A_55_P2054437	Ttpal	4	-0.638	0.00129	0.0373
A_55_P2151546	Adarb1	4	-0.683	1.55e-06	0.000875
A_55_P2047188	Fgf1	4	-0.683	0.000123	0.0119
A_55_P1952379	Fkbp5	4	-0.91	9e-05	0.0104
A_52_P213889	Tmc7	4	-0.859	0.000269	0.0161
A_51_P430423	Ada	4	-0.608	1.53e-05	0.0037
A_51_P458384	Slc38a2	4	-1.127	0.000787	0.0278
A_55_P2013058	Shb	4	-0.757	0.00201	0.0473
A_51_P157112	Serpina3c	4	-1.095	0.00192	0.0457
A_55_P2013760	Slc39a14	4	-0.978	0.000772	0.0276
A_51_P172131	Lurap1l	4	-0.889	8.01e-05	0.00988
A_51_P209818	Prtn3	4	-1.898	0.0011	0.0338
A_55_P2009988	Trib3	4	-0.992	0.00173	0.0435
A_55_P2109613	Ahr	4	-0.771	0.00163	0.0421
A_55_P2013534	Slc25a19	4	-0.615	0.00132	0.0379
A_55_P1952676	Gtf2a2	4	-0.673	0.000527	0.022
A_55_P2092391	Ctbs	4	-0.61	1.25e-06	0.000837
A_55_P1973838	Slc6a9	4	-0.964	1.44e-07	0.00029
A_51_P213544	Klf4	4	-1.138	0.000459	0.0202
A_51_P306710	Cldn15	4	-0.933	0.000283	0.0163
A_55_P2054350	Fbxo44	4	-0.612	0.000182	0.0138
A_55_P2008681	Ktn1	4	-0.645	1.01e-05	0.00283
A_51_P330428	Eif4ebp1	4	-0.622	0.000275	0.0163
A_55_P2736635	Midn	4	-0.716	0.000172	0.0138
A_52_P466853	Bmyc	4	-0.987	0.00083	0.0285
A_55_P2085295	Inf2	4	-0.749	4.59e-06	0.0019
A_55_P2030662	Eda	4	-0.671	0.00143	0.0392
A_52_P5213	Chd1l	4	-0.758	0.0002	0.0143
A_51_P334804	Pnpla5	4	-0.59	0.000986	0.0314

## Sheet: Table S3H
Table S3H: GO term enrichment analysis using the list of genes contained in cluster 4. Metabolic pathways (summary) were considered as significantly enriched when q-value < 0.05.
GroupID	Category	Term	Description	LogP	Log(q-value)	Genes	Symbols	InTerm_InList
1_Summary	GO Biological Processes	GO:0043086	negative regulation of catalytic activity	-6.12802	-1.86138	11622,16426,16600,16625,59090,110532,213053,213539,228775,230126,238395	Ahr,Itih3,Klf4,Serpina3c,Midn,Adarb1,Slc39a14,Bag2,Trib3,Shb,Serpina3j	11/-
1_Member	GO Biological Processes	GO:0043086	negative regulation of catalytic activity	-6.12802	-1.86138	11622,16426,16600,16625,59090,110532,213053,213539,228775,230126,238395	Ahr,Itih3,Klf4,Serpina3c,Midn,Adarb1,Slc39a14,Bag2,Trib3,Shb,Serpina3j	11/672
1_Member	GO Biological Processes	GO:0051348	negative regulation of transferase activity	-3.24594	-0.111225	59090,110532,213539,228775,230126	Midn,Adarb1,Bag2,Trib3,Shb	5/268
1_Member	GO Biological Processes	GO:0033673	negative regulation of kinase activity	-2.56911	0	59090,110532,228775,230126	Midn,Adarb1,Trib3,Shb	4/230
1_Member	GO Biological Processes	GO:0010563	negative regulation of phosphorus metabolic process	-2.288	0	11622,59090,110532,228775,230126	Ahr,Midn,Adarb1,Trib3,Shb	5/444
1_Member	GO Biological Processes	GO:0045936	negative regulation of phosphate metabolic process	-2.288	0	11622,59090,110532,228775,230126	Ahr,Midn,Adarb1,Trib3,Shb	5/444
2_Summary	GO Biological Processes	GO:0009068	aspartate family amino acid catabolic process	-5.48325	-1.51765	14718,231691,257635,234724,213053,11486	Got1,Sds,Sdsl,Tat,Slc39a14,Ada	6/-
2_Member	GO Biological Processes	GO:0009068	aspartate family amino acid catabolic process	-5.48325	-1.51765	14718,231691,257635	Got1,Sds,Sdsl	3/12
2_Member	KEGG Pathway	mmu00270	Cysteine and methionine metabolism - Mus musculus (house mouse)	-4.95038	-1.16087	14718,231691,234724,257635	Got1,Sds,Tat,Sdsl	4/55
2_Member	GO Biological Processes	GO:1901606	alpha-amino acid catabolic process	-4.34758	-0.683005	14718,231691,234724,257635	Got1,Sds,Tat,Sdsl	4/78
2_Member	GO Biological Processes	GO:0009063	amino acid catabolic process	-3.97751	-0.409851	14718,231691,234724,257635	Got1,Sds,Tat,Sdsl	4/97
2_Member	GO Biological Processes	GO:0009066	aspartate family amino acid metabolic process	-3.85261	-0.36413	14718,231691,257635	Got1,Sds,Sdsl	3/40
2_Member	GO Biological Processes	GO:0006094	gluconeogenesis	-3.61561	-0.194079	14718,213053,231691	Got1,Slc39a14,Sds	3/48
2_Member	GO Biological Processes	GO:0019319	hexose biosynthetic process	-3.51226	-0.190516	14718,213053,231691	Got1,Slc39a14,Sds	3/52
2_Member	GO Biological Processes	GO:1901607	alpha-amino acid biosynthetic process	-3.41695	-0.150319	14718,231691,257635	Got1,Sds,Sdsl	3/56
2_Member	GO Biological Processes	GO:0046364	monosaccharide biosynthetic process	-3.26624	-0.111225	14718,213053,231691	Got1,Slc39a14,Sds	3/63
2_Member	GO Biological Processes	GO:0008652	amino acid biosynthetic process	-3.24616	-0.111225	14718,231691,257635	Got1,Sds,Sdsl	3/64
2_Member	KEGG Pathway	mmu01230	Biosynthesis of amino acids - Mus musculus (house mouse)	-2.97944	0	14718,231691,257635	Got1,Sds,Sdsl	3/79
2_Member	GO Biological Processes	GO:1901605	alpha-amino acid metabolic process	-2.9226	0	14718,231691,234724,257635	Got1,Sds,Tat,Sdsl	4/184
2_Member	GO Biological Processes	GO:0044282	small molecule catabolic process	-2.87128	0	11486,14718,231691,234724,257635	Ada,Got1,Sds,Tat,Sdsl	5/325
2_Member	WikiPathways	WP662	Amino acid metabolism	-2.73564	0	14718,231691,234724	Got1,Sds,Tat	3/96
2_Member	GO Biological Processes	GO:0016054	organic acid catabolic process	-2.63881	0	14718,231691,234724,257635	Got1,Sds,Tat,Sdsl	4/220
2_Member	GO Biological Processes	GO:0046395	carboxylic acid catabolic process	-2.63881	0	14718,231691,234724,257635	Got1,Sds,Tat,Sdsl	4/220
2_Member	GO Biological Processes	GO:0016051	carbohydrate biosynthetic process	-2.45048	0	14718,213053,231691	Got1,Slc39a14,Sds	3/121
2_Member	KEGG Pathway	mmu01200	Carbon metabolism - Mus musculus (house mouse)	-2.45048	0	14718,231691,257635	Got1,Sds,Sdsl	3/121
2_Member	Reactome Gene Sets	R-MMU-71291	Metabolism of amino acids and derivatives	-2.44561	0	14718,231691,234724,257635	Got1,Sds,Tat,Sdsl	4/249
2_Member	GO Biological Processes	GO:0006520	amino acid metabolic process	-2.3789	0	14718,231691,234724,257635	Got1,Sds,Tat,Sdsl	4/260
2_Member	GO Biological Processes	GO:0044283	small molecule biosynthetic process	-2.32529	0	11486,14718,213053,231691,257635	Ada,Got1,Slc39a14,Sds,Sdsl	5/435
2_Member	GO Biological Processes	GO:0006006	glucose metabolic process	-2.30854	0	14718,213053,231691	Got1,Slc39a14,Sds	3/136
2_Member	GO Biological Processes	GO:0019318	hexose metabolic process	-2.03501	0	14718,213053,231691	Got1,Slc39a14,Sds	3/171
3_Summary	GO Biological Processes	GO:0051346	negative regulation of hydrolase activity	-3.5029	-0.190516	11622,16426,16600,16625,213053,238395,107771,213539,228775	Ahr,Itih3,Klf4,Serpina3c,Slc39a14,Serpina3j,Bmyc,Bag2,Trib3	9/-
3_Member	GO Biological Processes	GO:0051346	negative regulation of hydrolase activity	-3.5029	-0.190516	11622,16426,16600,16625,213053,238395	Ahr,Itih3,Klf4,Serpina3c,Slc39a14,Serpina3j	6/367
3_Member	GO Biological Processes	GO:0030162	regulation of proteolysis	-2.48654	0	16426,16600,16625,107771,213539,228775,238395	Itih3,Klf4,Serpina3c,Bmyc,Bag2,Trib3,Serpina3j	7/778
3_Member	GO Biological Processes	GO:0010466	negative regulation of peptidase activity	-2.3381	0	16426,16600,16625,238395	Itih3,Klf4,Serpina3c,Serpina3j	4/267
3_Member	GO Biological Processes	GO:0052547	regulation of peptidase activity	-2.20057	0	16426,16600,16625,107771,238395	Itih3,Klf4,Serpina3c,Bmyc,Serpina3j	5/466
4_Summary	GO Biological Processes	GO:0098739	import across plasma membrane	-3.23173	-0.111225	11931,14664,67760,213053	Atp1b1,Slc6a9,Slc38a2,Slc39a14	4/-
4_Member	GO Biological Processes	GO:0098739	import across plasma membrane	-3.23173	-0.111225	11931,14664,67760,213053	Atp1b1,Slc6a9,Slc38a2,Slc39a14	4/152
4_Member	GO Biological Processes	GO:0098657	import into cell	-2.85451	0	11931,14664,67760,213053	Atp1b1,Slc6a9,Slc38a2,Slc39a14	4/192
5_Summary	GO Biological Processes	GO:0001666	response to hypoxia	-2.7197	0	11486,11931,13685,107771	Ada,Atp1b1,Eif4ebp1,Bmyc	4/-
5_Member	GO Biological Processes	GO:0001666	response to hypoxia	-2.7197	0	11486,11931,13685,107771	Ada,Atp1b1,Eif4ebp1,Bmyc	4/209
5_Member	GO Biological Processes	GO:0036293	response to decreased oxygen levels	-2.50923	0	11486,11931,13685,107771	Ada,Atp1b1,Eif4ebp1,Bmyc	4/239
5_Member	GO Biological Processes	GO:0070482	response to oxygen levels	-2.16605	0	11486,11931,13685,107771	Ada,Atp1b1,Eif4ebp1,Bmyc	4/299
6_Summary	GO Biological Processes	GO:0060070	canonical Wnt signaling pathway	-2.60135	0	13607,16600,20969	Eda,Klf4,Sdc1	3/-
6_Member	GO Biological Processes	GO:0060070	canonical Wnt signaling pathway	-2.60135	0	13607,16600,20969	Eda,Klf4,Sdc1	3/107
7_Summary	GO Biological Processes	GO:0007169	transmembrane receptor protein tyrosine kinase signaling pathway	-2.48421	0	13685,14164,109246,213053,381126,228775,53608,16625	Eif4ebp1,Fgf1,Tspan9,Slc39a14,Garem1,Trib3,Map3k6,Serpina3c	8/-
7_Member	GO Biological Processes	GO:0007169	transmembrane receptor protein tyrosine kinase signaling pathway	-2.48421	0	13685,14164,109246,213053,381126	Eif4ebp1,Fgf1,Tspan9,Slc39a14,Garem1	5/399
7_Member	GO Biological Processes	GO:0032869	cellular response to insulin stimulus	-2.21492	0	13685,213053,228775	Eif4ebp1,Slc39a14,Trib3	3/147
7_Member	WikiPathways	WP65	Insulin signaling	-2.1212	0	13685,53608,228775	Eif4ebp1,Map3k6,Trib3	3/159
7_Member	GO Biological Processes	GO:0043434	response to peptide hormone	-2.06903	0	13685,16625,213053,228775	Eif4ebp1,Serpina3c,Slc39a14,Trib3	4/319
8_Summary	GO Biological Processes	GO:0001776	leukocyte homeostasis	-2.41083	0	11486,11622,109246	Ada,Ahr,Tspan9	3/-
8_Member	GO Biological Processes	GO:0001776	leukocyte homeostasis	-2.41083	0	11486,11622,109246	Ada,Ahr,Tspan9	3/125
9_Summary	GO Biological Processes	GO:0009791	post-embryonic development	-2.29969	0	11622,16600,214253	Ahr,Klf4,Etnk2	3/-
9_Member	GO Biological Processes	GO:0009791	post-embryonic development	-2.29969	0	11622,16600,214253	Ahr,Klf4,Etnk2	3/137
10_Summary	GO Biological Processes	GO:0072006	nephron development	-2.27357	0	11622,14164,211401	Ahr,Fgf1,Mtss1	3/-
10_Member	GO Biological Processes	GO:0072006	nephron development	-2.27357	0	11622,14164,211401	Ahr,Fgf1,Mtss1	3/140
11_Summary	GO Biological Processes	GO:1901136	carbohydrate derivative catabolic process	-2.12871	0	11486,74245,230903	Ada,Ctbs,Fbxo44	3/-
11_Member	GO Biological Processes	GO:1901136	carbohydrate derivative catabolic process	-2.12871	0	11486,74245,230903	Ada,Ctbs,Fbxo44	3/158
12_Summary	GO Biological Processes	GO:0030336	negative regulation of cell migration	-2.09261	0	11486,16600,110532,223650	Ada,Klf4,Adarb1,Eppk1	4/-
12_Member	GO Biological Processes	GO:0030336	negative regulation of cell migration	-2.09261	0	11486,16600,110532,223650	Ada,Klf4,Adarb1,Eppk1	4/314
12_Member	GO Biological Processes	GO:2000146	negative regulation of cell motility	-2.0322	0	11486,16600,110532,223650	Ada,Klf4,Adarb1,Eppk1	4/327
13_Summary	Reactome Gene Sets	R-MMU-196854	Metabolism of vitamins and cofactors	-2.06297	0	20969,56738,67283	Sdc1,Mocs1,Slc25a19	3/-
13_Member	Reactome Gene Sets	R-MMU-196854	Metabolism of vitamins and cofactors	-2.06297	0	20969,56738,67283	Sdc1,Mocs1,Slc25a19	3/167
