# Supplementary material for: Thermoneutral housing worsens MASLD and reveals defective brown adipose tissue response to β3-adrenergic stimulation
Source: iScience. 2025 Jul 26;28(9):113221. doi: 10.1016/j.isci.2025.113221 (PMC12396296; doi:10.1016/j.isci.2025.113221)
Supplement: Table S4. List of genes and GO term enrichment analysis contained in each cluster of the microarray analysis of BAT gene expression revealed biological processes that were sensitive to CL treatment under CD or WD feeding, related to Figure 5 — Metabolic pathways (summary) were considered as significantly enriched when q value < 0.05. [file mmc4.xlsx]

## Sheet: Table S4A
Table S4A : List of genes contained in cluster 1
ProbeName	GeneName	cluster	logFC_(Ctrl_CL316243-Ctrl_Vehicle)-(WD_CL316243-WD_Vehicle)	P.value_(Ctrl_CL316243-Ctrl_Vehicle)-(WD_CL316243-WD_Vehicle)	adj.P.Val_(Ctrl_CL316243-Ctrl_Vehicle)-(WD_CL316243-WD_Vehicle)
A_51_P456957	Pex11a	1	0.655	0.0015	0.0227
A_55_P2097508	Mcc	1	0.677	0.00367	0.0388
A_52_P322181	Adrb1	1	1.123	0.000612	0.0133
A_55_P2908237	Entpd5	1	0.653	0.005	0.0471
A_66_P107165	Nuak1	1	0.769	0.0015	0.0227
A_55_P2002319	Ap5s1	1	0.663	0.00275	0.0323
A_52_P380263	Podxl	1	0.885	6.81e-06	0.00114
A_52_P596592	Rassf9	1	1.329	0.00119	0.0198
A_51_P472274	Sox18	1	0.933	0.000107	0.005
A_51_P158678	Fam181b	1	1.069	4.59e-06	0.000948
A_51_P388478	Efnb1	1	0.588	0.00296	0.0339
A_55_P2047310	Pdgfb	1	0.866	0.000229	0.00767
A_52_P443310	Usp43	1	0.731	3.99e-05	0.0028
A_55_P1969477	Abcb1a	1	0.598	0.00194	0.0262
A_52_P219943	Epc1	1	0.664	0.00117	0.0197
A_51_P368483	1700123O20Rik	1	0.687	1.22e-06	0.000491
A_51_P502054	Gtf2b	1	0.624	1.56e-05	0.00187
A_55_P2029420	2610318N02Rik	1	1.602	3.6e-05	0.00275
A_55_P2016462	Cxcl10	1	3.855	3.16e-07	0.000262
A_51_P365019	Gclc	1	0.814	1.79e-07	0.000168
A_66_P125518	Ppp1r10	1	1.013	2.72e-05	0.00244
A_55_P2067513	Slc10a3	1	0.617	0.000482	0.0116
A_55_P2053838	Tnfaip3	1	1.182	0.000643	0.0136
A_51_P247637	Rnf144a	1	0.954	0.00016	0.0064
A_52_P463977	Tmem140	1	0.764	0.00486	0.0461
A_52_P350616	Mrm1	1	0.767	0.000318	0.0092
A_51_P306151	Sgk3	1	0.611	0.000674	0.014
A_51_P473940	Slc22a15	1	0.604	0.00104	0.0181
A_52_P243599	Hsd17b12	1	0.588	8.05e-05	0.0043
A_55_P1959072	Clec2e	1	0.888	0.000762	0.0151
A_51_P156438	Slc25a33	1	1.06	3.91e-07	0.000283
A_55_P2905362	Lcmt2	1	0.807	2.5e-06	0.000653
A_51_P454078	Acot8	1	0.731	2.54e-06	0.000653
A_51_P319379	Tmx4	1	0.971	0.000226	0.00765
A_52_P118100	Ddhd2	1	0.869	0.00207	0.027
A_55_P2079324	Sephs2	1	0.756	0.000582	0.0129
A_51_P222453	Tmem254a	1	1.498	3.86e-05	0.00278
A_55_P1967553	Tmem254c	1	1.479	3.39e-05	0.00269
A_55_P2744319	Rsad1	1	0.79	8.24e-05	0.0043
A_55_P2507365	Wnt11	1	0.963	9.9e-05	0.00484
A_51_P330133	Pspc1	1	1.011	8.53e-07	0.000415
A_55_P2909924	Slc35e3	1	0.801	0.000121	0.00546
A_51_P340027	Pappa	1	1.207	5.44e-05	0.00344
A_52_P509710	Zwint	1	0.722	7.36e-06	0.00114
A_55_P2177614	Srsf3	1	1.148	2.73e-05	0.00244
A_55_P2902743	Azin1	1	0.79	2.04e-05	0.00212
A_55_P2009988	Trib3	1	0.646	0.00249	0.0303
A_51_P371912	Kctd12	1	0.84	6.58e-05	0.00386
A_55_P1999172	Nat10	1	0.712	3.2e-06	0.000792
A_51_P336385	Dido1	1	1.05	4.57e-10	3.23e-06
A_51_P169032	2810004N23Rik	1	0.678	3.68e-05	0.00275
A_55_P2800200	6430571L13Rik	1	0.923	0.00201	0.0266
A_55_P1958532	Hr	1	1.313	0.000219	0.00755
A_51_P228354	Trp53inp2	1	0.785	0.000942	0.0172
A_55_P2798611	Rcl1	1	0.595	0.000205	0.00728
A_51_P495269	Lor	1	0.655	0.000132	0.00573
A_55_P1959828	Slc35g1	1	0.707	0.00185	0.0255
A_55_P2012689	Stk16	1	0.612	0.000108	0.00506
A_52_P161806	Ovca2	1	0.587	0.00119	0.0198
A_66_P136921	Gss	1	0.597	0.00252	0.0306
A_51_P450278	2010003K11Rik	1	1.152	0.000926	0.017
A_51_P483511	Dock8	1	0.95	0.002	0.0265
A_66_P134523	Tomm40l	1	0.626	9.41e-05	0.0047
A_55_P2094686	Smim10l1	1	0.616	0.000509	0.0119
A_52_P466701	Fuom	1	0.816	0.000262	0.00814
A_55_P1988970	Mkks	1	0.735	0.00297	0.034

## Sheet: Table S4B
Table S4B: GO term enrichment analysis using the list of genes contained in cluster 1. Metabolic pathways (summary) were considered as significantly enriched when q-value < 0.05.
GroupID	Category	Term	Description	LogP	Log(q-value)	Genes	Symbols	InTerm_InList
1_Summary	GO Biological Processes	GO:0003018	vascular process in circulatory system	-3.14012	0	11554,14629,18591,18671,59030,18631	Adrb1,Gclc,Pdgfb,Abcb1a,Mkks,Pex11a	6/-
1_Member	GO Biological Processes	GO:0003018	vascular process in circulatory system	-3.14012	0	11554,14629,18591,18671,59030	Adrb1,Gclc,Pdgfb,Abcb1a,Mkks	5/251
1_Member	GO Biological Processes	GO:0035296	regulation of tube diameter	-2.68304	0	11554,14629,18591,59030	Adrb1,Gclc,Pdgfb,Mkks	4/190
1_Member	GO Biological Processes	GO:0097746	blood vessel diameter maintenance	-2.68304	0	11554,14629,18591,59030	Adrb1,Gclc,Pdgfb,Mkks	4/190
1_Member	GO Biological Processes	GO:0035150	regulation of tube size	-2.67476	0	11554,14629,18591,59030	Adrb1,Gclc,Pdgfb,Mkks	4/191
1_Member	GO Biological Processes	GO:0045444	fat cell differentiation	-2.05084	0	11554,18631,59030	Adrb1,Pex11a,Mkks	3/150
2_Summary	GO Biological Processes	GO:2001237	negative regulation of extrinsic apoptotic signaling pathway	-2.51582	0	14629,21929,170755	Gclc,Tnfaip3,Sgk3	3/-
2_Member	GO Biological Processes	GO:2001237	negative regulation of extrinsic apoptotic signaling pathway	-2.51582	0	14629,21929,170755	Gclc,Tnfaip3,Sgk3	3/102
3_Summary	GO Biological Processes	GO:0042274	ribosomal small subunit biogenesis	-2.50385	0	59028,66523,98956,20383,217038,329504	Rcl1,2810004N23Rik,Nat10,Srsf3,Mrm1,Lcmt2	6/-
3_Member	GO Biological Processes	GO:0042274	ribosomal small subunit biogenesis	-2.50385	0	59028,66523,98956	Rcl1,2810004N23Rik,Nat10	3/103
3_Member	GO Biological Processes	GO:0034470	ncRNA processing	-2.29741	0	20383,59028,98956,217038,329504	Srsf3,Rcl1,Nat10,Mrm1,Lcmt2	5/392
3_Member	GO Biological Processes	GO:0009451	RNA modification	-2.01978	0	98956,217038,329504	Nat10,Mrm1,Lcmt2	3/154
4_Summary	GO Biological Processes	GO:0071674	mononuclear cell migration	-2.48029	0	15945,18591,76088,11554,18671,54375,27205	Cxcl10,Pdgfb,Dock8,Adrb1,Abcb1a,Azin1,Podxl	7/-
4_Member	GO Biological Processes	GO:0071674	mononuclear cell migration	-2.48029	0	15945,18591,76088	Cxcl10,Pdgfb,Dock8	3/105
4_Member	GO Biological Processes	GO:0043270	positive regulation of monoatomic ion transport	-2.31981	0	11554,15945,18591,18671	Adrb1,Cxcl10,Pdgfb,Abcb1a	4/240
4_Member	GO Biological Processes	GO:0034764	positive regulation of transmembrane transport	-2.30712	0	11554,15945,18671,54375	Adrb1,Cxcl10,Abcb1a,Azin1	4/242
4_Member	GO Biological Processes	GO:0050900	leukocyte migration	-2.27592	0	15945,18591,27205,76088	Cxcl10,Pdgfb,Podxl,Dock8	4/247
4_Member	GO Biological Processes	GO:0051928	positive regulation of calcium ion transport	-2.14985	0	11554,15945,18591	Adrb1,Cxcl10,Pdgfb	3/138
5_Summary	GO Biological Processes	GO:0032869	cellular response to insulin stimulus	-2.05875	0	20383,70556,228775	Srsf3,Slc25a33,Trib3	3/-
5_Member	GO Biological Processes	GO:0032869	cellular response to insulin stimulus	-2.05875	0	20383,70556,228775	Srsf3,Slc25a33,Trib3	3/149

## Sheet: Table S4C
Table S4C : List of genes contained in cluster 2
ProbeName	GeneName	cluster	logFC_(Ctrl_CL316243-Ctrl_Vehicle)-(WD_CL316243-WD_Vehicle)	P.value_(Ctrl_CL316243-Ctrl_Vehicle)-(WD_CL316243-WD_Vehicle)	adj.P.Val_(Ctrl_CL316243-Ctrl_Vehicle)-(WD_CL316243-WD_Vehicle)
A_55_P2115192	Sike1	2	0.586	0.000245	0.00795
A_51_P502614	Dusp6	2	0.771	0.00192	0.0261
A_55_P2792958	Trib1	2	1.501	3.81e-06	0.000887
A_55_P2033120	Srxn1	2	1.236	0.000843	0.0161
A_55_P2725439	Wdr46	2	0.615	7.89e-05	0.00429
A_51_P187901	Nop56	2	0.731	0.000569	0.0128
A_51_P142153	Filip1l	2	0.627	0.00219	0.028
A_55_P2501349	Csnk1e	2	0.867	0.000578	0.0129
A_55_P2467415	B3galt6	2	0.643	6.28e-05	0.00376
A_55_P2106175	Gch1	2	1.196	0.000323	0.00931
A_55_P2811679	Cxcl1	2	2.194	0.00297	0.034
A_66_P113008	Pla2g2e	2	1.436	0.00457	0.0444
A_52_P665335	Fam207a	2	0.596	0.00501	0.0472
A_55_P2075469	Baalc	2	1.264	1.56e-06	0.000518
A_55_P2048119	Slc29a4	2	0.91	3.93e-05	0.00279
A_55_P2066116	Bcl3	2	1.684	3.7e-05	0.00275
A_52_P386627	Irak3	2	0.89	7.75e-05	0.00426
A_55_P2126662	Cav1	2	0.978	0.000224	0.00763
A_55_P2766239	Rbm3	2	0.763	0.00122	0.0201
A_66_P138156	Scarb1	2	0.759	0.00409	0.0416
A_55_P2043627	Fam89a	2	0.668	0.000475	0.0115
A_65_P19319	Soga1	2	0.627	5.41e-05	0.00344
A_55_P2127587	Smcr8	2	0.703	0.00022	0.00757
A_51_P332952	Jmjd6	2	0.597	0.000782	0.0154
A_52_P52128	Leo1	2	0.647	0.000186	0.00698
A_52_P212887	Ppp4r2	2	0.624	1.85e-06	0.000575
A_66_P116252	Dusp16	2	1.101	7.12e-07	0.000387
A_51_P269216	Atf5	2	0.706	0.00176	0.0248
A_51_P125446	Lzic	2	0.592	0.000106	0.00498
A_55_P2042923	Sgk2	2	1.757	0.000408	0.0106
A_55_P2035667	Gyk	2	1.214	8.51e-05	0.00437
A_52_P696044	Shb	2	0.874	8.8e-06	0.00126
A_66_P132059	Plin2	2	0.703	0.00018	0.00687
A_51_P333349	Tmem120a	2	1.127	6.92e-06	0.00114
A_52_P139727	Atf4	2	0.623	0.000479	0.0116
A_51_P208121	Klhl25	2	0.887	0.000664	0.0139
A_51_P347764	Noc3l	2	0.699	9.2e-06	0.00129
A_55_P2161545	Ddx21	2	0.963	0.000191	0.00709
A_51_P189777	Ccrn4l	2	1	0.00523	0.0484
A_55_P2014882	Dhrs9	2	1.39	0.00019	0.00708
A_55_P2792770	Coq10b	2	0.894	0.000233	0.00772
A_51_P263302	Rnf24	2	0.623	0.000245	0.00795
A_51_P419078	Mdn1	2	0.661	0.000912	0.0169
A_55_P2913454	1190002N15Rik	2	0.939	0.000338	0.00955
A_52_P131836	Bysl	2	0.647	0.000248	0.00795
A_51_P263246	Dusp8	2	1.198	0.00226	0.0284
A_52_P355057	Wdr4	2	0.648	1.87e-06	0.000575
A_51_P425696	Nt5c2	2	0.75	6e-05	0.00364
A_51_P389664	Scrt2	2	0.671	0.00344	0.0375
A_55_P2742211	Fubp1	2	1.034	2.69e-05	0.00244
A_55_P1986306	Ltv1	2	0.641	0.000102	0.00485
A_55_P1960237	Slc2a6	2	1.004	0.00276	0.0323
A_51_P458384	Slc38a2	2	0.656	0.000259	0.00809
A_52_P257590	Tgif1	2	0.69	0.00257	0.031
A_55_P1978810	Srsf10	2	0.595	2.51e-05	0.00238
A_51_P403693	Uba5	2	0.712	0.000118	0.00538
A_66_P105979	Gabpb1	2	0.638	1.06e-06	0.000469
A_52_P7154	Wdr5	2	0.677	0.000226	0.00765
A_51_P492595	Fbxo42	2	0.665	0.00015	0.00615
A_66_P126250	BC024978	2	0.925	1.92e-05	0.00209
A_55_P2087923	Otud3	2	0.776	0.000197	0.00714
A_55_P2106489	Ankrd52	2	1.129	3.58e-05	0.00275
A_55_P2084533	Zbtb40	2	0.642	0.00178	0.0249
A_51_P409132	Tsr1	2	0.948	3.5e-07	0.000275
A_65_P10357	Srsf6	2	0.793	5.16e-09	1.46e-05
A_52_P569001	Atp2a2	2	0.685	3.78e-08	5.6e-05
A_52_P103550	Tfdp1	2	0.683	7.58e-07	0.000393
A_52_P529486	Wdr77	2	1.146	1.1e-10	1.55e-06
A_55_P2728262	Polr3e	2	0.612	5.3e-07	0.000333
A_51_P182503	Heatr3	2	0.683	8.55e-05	0.00437
A_51_P173459	Nim1k	2	0.849	0.000113	0.0052
A_51_P117581	Cables1	2	1.113	0.000207	0.00731
A_55_P1954266	Zfp672	2	0.768	0.000111	0.00512
A_55_P2755119	Timm9	2	0.967	4.12e-06	0.000916
A_55_P2053258	Poc1a	2	1.307	7.36e-06	0.00114
A_55_P2738763	Ssfa2	2	0.607	0.000458	0.0113
A_52_P830312	Iba57	2	0.778	8.22e-05	0.0043
A_52_P14496	Tcp10c	2	0.708	0.00328	0.0363
A_55_P1983999	Desi1	2	1.217	4.13e-09	1.46e-05
A_55_P2040260	Acot5	2	2.544	1.47e-05	0.00182
A_51_P494125	Alpl	2	1.05	9.03e-09	1.82e-05
A_51_P223524	Ric1	2	0.798	3.36e-06	0.000817
A_51_P377547	Tank	2	0.738	1.46e-06	0.000518
A_51_P448866	Fastkd5	2	0.626	3.8e-05	0.00278
A_55_P2156855	Car13	2	0.677	0.000652	0.0137
A_52_P413855	Slc35a3	2	0.72	8.65e-06	0.00126
A_55_P1959305	Rbm47	2	0.625	0.000176	0.00679
A_55_P2132472	Prpf4b	2	0.7	0.00226	0.0284
A_51_P493602	Btaf1	2	0.711	2.68e-05	0.00244
A_52_P30632	1700007K13Rik	2	1.422	0.00127	0.0205
A_51_P436002	Hivep1	2	0.623	0.000363	0.00987
A_66_P137575	Ss18	2	0.62	0.00365	0.0387
A_51_P161354	Sesn2	2	0.953	2.04e-05	0.00212
A_55_P2934297	Skil	2	0.628	0.000892	0.0167
A_52_P251623	Fam222a	2	1.049	0.000597	0.0131
A_55_P2745682	Nnmt	2	1.174	1.58e-05	0.00187
A_51_P201841	Dctn5	2	0.596	0.000702	0.0143
A_66_P123297	Elovl3	2	3.396	3.62e-05	0.00275
A_55_P2058290	Cluh	2	0.691	0.00144	0.0223
A_51_P367434	Tmed5	2	0.884	6.27e-06	0.00111
A_52_P526265	Wdr73	2	0.737	0.00332	0.0366
A_52_P130596	Atf2	2	0.954	6.23e-07	0.000352
A_66_P133983	Aste1	2	0.602	0.000154	0.00625
A_51_P483473	St3gal5	2	0.924	0.00493	0.0466
A_51_P260513	Polr1d	2	0.6	1.36e-06	0.000517
A_51_P396141	Acot4	2	1.31	2.46e-06	0.000653
A_51_P484671	Adcy3	2	1.216	0.000195	0.00713
A_52_P127682	Dagla	2	1.607	4.41e-06	0.000929
A_55_P2797097	Ttc28	2	0.83	0.00149	0.0226
A_52_P165001	Sec16a	2	0.606	0.000538	0.0123
A_52_P116192	Aff4	2	0.672	2.73e-06	0.00069
A_55_P2932056	Cdc73	2	0.606	7.26e-05	0.0041
A_66_P116927	Txlng	2	0.888	1.83e-05	0.00205
A_51_P380401	Cars2	2	0.941	8.12e-05	0.0043
A_55_P2722672	Rb1cc1	2	0.764	0.000148	0.00609
A_52_P449629	Ankrd13c	2	0.968	0.000207	0.00731
A_52_P646979	D16Ertd472e	2	0.83	0.00156	0.0232
A_55_P2022793	Trpc1	2	0.676	9.32e-05	0.00468
A_51_P386648	Glod5	2	1.127	4.8e-05	0.00321
A_51_P286995	3110001I22Rik	2	0.783	0.000782	0.0154
A_55_P1991406	Fbxo34	2	0.646	0.00166	0.0241
A_51_P148314	Fam117a	2	1.631	6.28e-09	1.48e-05
A_52_P598	Ing1	2	0.652	0.00023	0.00767
A_66_P117522	Srrd	2	0.606	3.58e-05	0.00275
A_55_P2785863	Gm5595	2	0.885	2.72e-05	0.00244
A_66_P123218	Pmepa1	2	1.325	6.83e-05	0.00394
A_55_P1970810	Agpat2	2	1.98	5.66e-07	0.000333
A_51_P290207	Insig1	2	1.118	6.08e-06	0.0011
A_51_P426353	Ucp1	2	1.481	0.000136	0.00585
A_51_P344008	Slc25a20	2	0.94	0.00169	0.0243
A_51_P121302	Them4	2	0.706	0.00145	0.0225
A_52_P469381	Comtd1	2	0.741	0.000125	0.00554
A_66_P101164	BC003965	2	0.611	7.67e-05	0.00424
A_51_P208801	Ndufab1	2	0.621	0.00495	0.0468
A_51_P277295	Apmap	2	1.027	7.35e-05	0.0041
A_52_P456134	Dgat1	2	1.055	8.51e-05	0.00437
A_51_P308590	Ppif	2	0.944	8.74e-05	0.00444
A_66_P114054	Sco2	2	0.628	0.000461	0.0113
A_55_P2069755	Tymp	2	0.665	0.000361	0.00987
A_66_P101703	Krtap5-5	2	0.753	0.00537	0.0492
A_55_P1967196	Lamb3	2	1.134	0.000202	0.00725
A_55_P2081323	Gnas	2	1.102	0.00188	0.0259
A_55_P2167451	Cnnm2	2	1.014	5.14e-05	0.00333
A_51_P114094	Clstn3	2	1.811	7.04e-06	0.00114
A_55_P2048164	Msantd3	2	1.104	1.71e-07	0.000168
A_55_P2032966	Hmgcs1	2	1.007	0.000185	0.00695
A_55_P1952744	Timm8a1	2	0.98	1.56e-06	0.000518
A_51_P300337	Csrp2	2	0.825	8.76e-06	0.00126
A_51_P514139	Prdm16	2	0.963	0.000227	0.00765
A_51_P401987	Tmem37	2	0.781	0.000166	0.00655
A_51_P317214	Hpdl	2	1.332	6.22e-06	0.00111
A_51_P434171	Myo19	2	0.614	0.000268	0.00822
A_51_P337598	2410131K14Rik	2	0.822	1.74e-05	0.00199
A_55_P1997595	Slc6a19	2	1.27	6.01e-05	0.00364
A_55_P2053943	Olfr1368	2	0.879	1.39e-06	0.000517
A_55_P2051259	Sco1	2	0.623	2.76e-05	0.00245
A_55_P2567677	Rmdn3	2	0.865	1.18e-05	0.0016
A_55_P2107182	Gm6484	2	1.201	0.000697	0.0142
A_66_P116373	Pwwp2b	2	0.903	3.66e-06	0.000876
A_52_P495553	Zbtb10	2	0.714	0.0026	0.0311
A_52_P571661	Nhlrc2	2	0.606	0.000191	0.00709
A_55_P2727424	Med27	2	0.683	0.000155	0.0063
A_66_P132037	Jmjd4	2	0.704	0.000427	0.0109
A_51_P208603	Dio2	2	3.261	2.05e-07	0.000181
A_55_P2018417	Osbpl3	2	-0.679	0.00499	0.0471
A_55_P2806214	Gata6	2	-0.714	0.000128	0.00561
A_55_P2083879	Vsig2	2	-0.629	0.000206	0.0073
A_52_P742248	Fam117b	2	-1.017	1.27e-05	0.00169
A_55_P1955637	Trp53i11	2	-1.6	0.000312	0.00913
A_51_P464738	Slc2a1	2	-1.521	0.000334	0.00947
A_51_P170651	Sema4c	2	-1.044	0.00155	0.0231
A_55_P2125613	Fam71f2	2	-1.251	2.83e-05	0.00247
A_55_P2106180	Dnah2	2	-1.494	1.06e-06	0.000469
A_55_P2831060	Tnfrsf9	2	-2.093	4.36e-06	0.000929
A_51_P122141	Mamstr	2	-1.177	0.000329	0.00945
A_55_P2004016	Crispld2	2	-1.244	2.36e-06	0.000653
A_55_P2054062	Chst2	2	-0.96	0.00113	0.0192
A_65_P12292	Itprip	2	-0.963	0.00534	0.0491
A_51_P417074	Arhgap8	2	-0.697	0.00148	0.0226
A_51_P222467	Abcg1	2	-0.787	0.00505	0.0474
A_52_P973575	Hoxb9	2	-0.891	0.000793	0.0155
A_52_P565575	Arhgap20	2	-1.042	0.000811	0.0157
A_55_P2909355	Btg2	2	-0.901	0.000748	0.0149
A_55_P2006035	Galnt15	2	-0.788	0.000924	0.017
A_55_P2113051	Fosb	2	-2.476	0.000788	0.0155
A_55_P2910184	Fos	2	-1.634	0.00204	0.0269
A_55_P2113673	Eml1	2	-0.801	0.000663	0.0139
A_55_P1997320	Zim1	2	-0.796	0.00277	0.0324
A_51_P239654	Nr4a1	2	-1.177	0.00273	0.0321
A_52_P16877	Tmcc3	2	-0.594	0.00246	0.03
A_52_P306421	Lnx2	2	-0.631	0.00149	0.0226
A_66_P133254	Tor1aip2	2	-0.703	1.45e-05	0.00182
A_51_P105991	Tbx6	2	-1.06	0.00515	0.048
A_55_P2172022	B4galt1	2	-0.614	0.00275	0.0323
A_52_P465980	Cplx1	2	-0.728	0.00418	0.042
A_55_P2487654	Scn3b	2	-1.46	2.03e-06	0.000609
A_55_P2492434	Lmo7	2	-0.86	0.000302	0.00897
A_66_P107703	Smox	2	-1.094	0.00059	0.0131
A_55_P1959425	Slc16a3	2	-3.075	0.000838	0.016
A_51_P419117	Rab15	2	-1.231	0.000173	0.00677
A_52_P319438	Ankrd37	2	-1.496	0.00047	0.0114
A_51_P378789	Cxcl13	2	-1.744	0.00071	0.0144
A_52_P64687	Camk2n1	2	-0.846	0.000205	0.00728
A_51_P382152	Procr	2	-0.832	0.00335	0.0368
A_51_P269203	Trpv4	2	-0.603	0.0005	0.0117
A_51_P255456	Cyp1b1	2	-0.651	0.00193	0.0261
A_66_P119534	Zbtb16	2	-1.017	0.00226	0.0284
A_55_P1952379	Fkbp5	2	-1.373	0.000846	0.0161
A_55_P2015541	Hif3a	2	-1.438	4.8e-05	0.00321
A_66_P122219	Kcnd3	2	-0.823	9.78e-06	0.00135

## Sheet: Table S4D
Table S4D: GO term enrichment analysis using the list of genes contained in cluster 2. Metabolic pathways (summary) were considered as significantly enriched when q-value < 0.05.
GroupID	Category	Term	Description	LogP	Log(q-value)	Genes	Symbols	InTerm_InList
1_Summary	GO Biological Processes	GO:0045444	fat cell differentiation	-5.75322	-1.49215	11909,13371,15370,16780,22227,57753,70673,107503,215210,624219,11647,11911,12389,12686,14683,101631	Atf2,Dio2,Nr4a1,Lamb3,Ucp1,Noc3l,Prdm16,Atf5,Tmem120a,Angptl8,Alpl,Atf4,Cav1,Elovl3,Gnas,Pwwp2b	16/-
1_Member	GO Biological Processes	GO:0045444	fat cell differentiation	-5.75322	-1.49215	11909,13371,15370,16780,22227,57753,70673,107503,215210,624219	Atf2,Dio2,Nr4a1,Lamb3,Ucp1,Noc3l,Prdm16,Atf5,Tmem120a,Angptl8	10/150
1_Member	GO Biological Processes	GO:0120161	regulation of cold-induced thermogenesis	-4.8378	-0.877761	11647,11911,12389,12686,13371,14683,22227,70673,101631	Alpl,Atf4,Cav1,Elovl3,Dio2,Gnas,Ucp1,Prdm16,Pwwp2b	9/151
1_Member	GO Biological Processes	GO:0120162	positive regulation of cold-induced thermogenesis	-4.29366	-0.827474	11647,12389,12686,13371,14683,22227,70673	Alpl,Cav1,Elovl3,Dio2,Gnas,Ucp1,Prdm16	7/101
1_Member	GO Biological Processes	GO:0050873	brown fat cell differentiation	-3.13681	-0.432044	13371,16780,22227,70673	Dio2,Lamb3,Ucp1,Prdm16	4/43
2_Summary	KEGG Pathway	mmu04913	Ovarian steroidogenesis - Mus musculus (house mouse)	-4.52981	-0.827474	13078,14683,20778,104111,171282,217698,12686,75778,57279,70316,13350,14933,26970,67512,71720,208715,52892,269060	Cyp1b1,Gnas,Scarb1,Adcy3,Acot4,Acot5,Elovl3,Them4,Slc25a20,Ndufab1,Dgat1,Gk,Pla2g2e,Agpat2,Osbpl3,Hmgcs1,Sco1,Dagla	18/-
2_Member	KEGG Pathway	mmu04913	Ovarian steroidogenesis - Mus musculus (house mouse)	-4.52981	-0.827474	13078,14683,20778,104111,171282,217698	Cyp1b1,Gnas,Scarb1,Adcy3,Acot4,Acot5	6/63
2_Member	KEGG Pathway	mmu00062	Fatty acid elongation - Mus musculus (house mouse)	-3.80743	-0.607567	12686,75778,171282,217698	Elovl3,Them4,Acot4,Acot5	4/29
2_Member	Reactome Gene Sets	R-MMU-8978868	Fatty acid metabolism	-3.01724	-0.358226	12686,13078,57279,70316,75778,171282,217698	Elovl3,Cyp1b1,Slc25a20,Ndufab1,Them4,Acot4,Acot5	7/163
2_Member	KEGG Pathway	mmu01040	Biosynthesis of unsaturated fatty acids - Mus musculus (house mouse)	-2.39061	-0.0433562	12686,171282,217698	Elovl3,Acot4,Acot5	3/34
2_Member	GO Biological Processes	GO:0000038	very long-chain fatty acid metabolic process	-2.35471	-0.0241394	12686,171282,217698	Elovl3,Acot4,Acot5	3/35
2_Member	Reactome Gene Sets	R-MMU-556833	Metabolism of lipids	-2.35071	-0.0241394	12686,13078,13350,14933,26970,57279,67512,70316,71720,75778,171282,208715,217698	Elovl3,Cyp1b1,Dgat1,Gk,Pla2g2e,Slc25a20,Agpat2,Ndufab1,Osbpl3,Them4,Acot4,Hmgcs1,Acot5	13/592
2_Member	Reactome Gene Sets	R-MMU-77289	Mitochondrial Fatty Acid Beta-Oxidation	-2.31994	-0.01311	70316,75778,217698	Ndufab1,Them4,Acot5	3/36
2_Member	GO Biological Processes	GO:0001676	long-chain fatty acid metabolic process	-2.11963	0	13078,52892,171282,217698,269060	Cyp1b1,Sco1,Acot4,Acot5,Dagla	5/128
2_Member	GO Biological Processes	GO:0006637	acyl-CoA metabolic process	-2.09159	0	13350,171282,208715,217698	Dgat1,Acot4,Hmgcs1,Acot5	4/83
2_Member	GO Biological Processes	GO:0035383	thioester metabolic process	-2.09159	0	13350,171282,208715,217698	Dgat1,Acot4,Hmgcs1,Acot5	4/83
3_Summary	KEGG Pathway	mmu04925	Aldosterone synthesis and secretion - Mus musculus (house mouse)	-4.26625	-0.827474	11909,11911,14683,15370,20778,104111,269060,11938,14281,14391,107503,230784,14282,140858,20525,12421,14229,67603,170706,12051,14825	Atf2,Atf4,Gnas,Nr4a1,Scarb1,Adcy3,Dagla,Atp2a2,Fos,Gabpb1,Atf5,Sesn2,Fosb,Wdr5,Slc2a1,Rb1cc1,Fkbp5,Dusp6,Tmem37,Bcl3,Cxcl1	21/-
3_Member	KEGG Pathway	mmu04925	Aldosterone synthesis and secretion - Mus musculus (house mouse)	-4.26625	-0.827474	11909,11911,14683,15370,20778,104111,269060	Atf2,Atf4,Gnas,Nr4a1,Scarb1,Adcy3,Dagla	7/102
3_Member	KEGG Pathway	mmu04927	Cortisol synthesis and secretion - Mus musculus (house mouse)	-4.19894	-0.827474	11909,11911,14683,15370,20778,104111	Atf2,Atf4,Gnas,Nr4a1,Scarb1,Adcy3	6/72
3_Member	WikiPathways	WP385	Myometrial relaxation and contraction pathways	-4.03862	-0.737715	11909,11911,11938,14281,14391,14683,104111,107503	Atf2,Atf4,Atp2a2,Fos,Gabpb1,Gnas,Adcy3,Atf5	8/149
3_Member	GO Biological Processes	GO:1990253	cellular response to leucine starvation	-3.64757	-0.58757	11909,11911,230784	Atf2,Atf4,Sesn2	3/13
3_Member	KEGG Pathway	mmu05031	Amphetamine addiction - Mus musculus (house mouse)	-3.29659	-0.466881	11909,11911,14281,14282,14683	Atf2,Atf4,Fos,Fosb,Gnas	5/69
3_Member	KEGG Pathway	mmu04934	Cushing syndrome - Mus musculus (house mouse)	-3.03286	-0.362851	11909,11911,14683,15370,20778,104111,140858	Atf2,Atf4,Gnas,Nr4a1,Scarb1,Adcy3,Wdr5	7/162
3_Member	KEGG Pathway	mmu05030	Cocaine addiction - Mus musculus (house mouse)	-2.95511	-0.327509	11909,11911,14282,14683	Atf2,Atf4,Fosb,Gnas	4/48
3_Member	KEGG Pathway	mmu04911	Insulin secretion - Mus musculus (house mouse)	-2.8618	-0.30785	11909,11911,14683,20525,104111	Atf2,Atf4,Gnas,Slc2a1,Adcy3	5/86
3_Member	KEGG Pathway	mmu04211	Longevity regulating pathway - Mus musculus (house mouse)	-2.774	-0.265758	11909,11911,12421,104111,230784	Atf2,Atf4,Rb1cc1,Adcy3,Sesn2	5/90
3_Member	KEGG Pathway	mmu04915	Estrogen signaling pathway - Mus musculus (house mouse)	-2.76395	-0.265758	11909,11911,14229,14281,14683,104111	Atf2,Atf4,Fkbp5,Fos,Gnas,Adcy3	6/133
3_Member	Reactome Gene Sets	R-MMU-450282	MAPK targets/ Nuclear events mediated by MAP kinases	-2.68032	-0.218593	11909,14281,67603	Atf2,Fos,Dusp6	3/27
3_Member	KEGG Pathway	mmu04928	Parathyroid hormone synthesis, secretion and action - Mus musculus (house mouse)	-2.42925	-0.0658022	11909,11911,14281,14683,104111	Atf2,Atf4,Fos,Gnas,Adcy3	5/108
3_Member	WikiPathways	WP493	Mapk signaling pathway	-2.37821	-0.0414188	11909,11911,14281,15370,67603,170706	Atf2,Atf4,Fos,Nr4a1,Dusp6,Tmem37	6/159
3_Member	KEGG Pathway	mmu04668	TNF signaling pathway - Mus musculus (house mouse)	-2.31341	-0.0113832	11909,11911,12051,14281,14825	Atf2,Atf4,Bcl3,Fos,Cxcl1	5/115
3_Member	KEGG Pathway	mmu04935	Growth hormone synthesis, secretion and action - Mus musculus (house mouse)	-2.28189	-0.00948864	11909,11911,14281,14683,104111	Atf2,Atf4,Fos,Gnas,Adcy3	5/117
3_Member	KEGG Pathway	mmu04918	Thyroid hormone synthesis - Mus musculus (house mouse)	-2.26632	-0.00948864	11909,11911,14683,104111	Atf2,Atf4,Gnas,Adcy3	4/74
3_Member	KEGG Pathway	mmu04926	Relaxin signaling pathway - Mus musculus (house mouse)	-2.10574	0	11909,11911,14281,14683,104111	Atf2,Atf4,Fos,Gnas,Adcy3	5/129
4_Summary	GO Biological Processes	GO:0062197	cellular response to chemical stress	-4.23872	-0.827474	11909,11911,11938,12389,13078,14281,22227,63873,76650,105675,230784,11520,20525,11647,12457,73162	Atf2,Atf4,Atp2a2,Cav1,Cyp1b1,Fos,Ucp1,Trpv4,Srxn1,Ppif,Sesn2,Plin2,Slc2a1,Alpl,Noct,Otud3	16/-
4_Member	GO Biological Processes	GO:0062197	cellular response to chemical stress	-4.23872	-0.827474	11909,11911,11938,12389,13078,14281,22227,63873,76650,105675,230784	Atf2,Atf4,Atp2a2,Cav1,Cyp1b1,Fos,Ucp1,Trpv4,Srxn1,Ppif,Sesn2	11/270
4_Member	GO Biological Processes	GO:0034599	cellular response to oxidative stress	-3.78946	-0.607567	11909,11911,11938,13078,14281,22227,76650,105675,230784	Atf2,Atf4,Atp2a2,Cyp1b1,Fos,Ucp1,Srxn1,Ppif,Sesn2	9/206
4_Member	GO Biological Processes	GO:0042149	cellular response to glucose starvation	-2.73381	-0.24359	11520,11911,20525,230784	Plin2,Atf4,Slc2a1,Sesn2	4/55
4_Member	GO Biological Processes	GO:0009991	response to extracellular stimulus	-2.44547	-0.0764908	11520,11647,11909,11911,12457,14281,20525,22227,63873,73162,230784	Plin2,Alpl,Atf2,Atf4,Noct,Fos,Slc2a1,Ucp1,Trpv4,Otud3,Sesn2	11/444
4_Member	GO Biological Processes	GO:0006979	response to oxidative stress	-2.18278	0	11909,11911,11938,13078,14281,22227,76650,105675,230784	Atf2,Atf4,Atp2a2,Cyp1b1,Fos,Ucp1,Srxn1,Ppif,Sesn2	9/351
5_Summary	GO Biological Processes	GO:0050684	regulation of mRNA processing	-4.18546	-0.827474	14105,19652,67996,70465,107817,214498,235497,245945,12227,12457,380601,67760,11909,11911,19134,232314	Srsf10,Rbm3,Srsf6,Wdr77,Jmjd6,Cdc73,Leo1,Rbm47,Btg2,Noct,Fastkd5,Slc38a2,Atf2,Atf4,Prpf4b,Ppp4r2	16/-
5_Member	GO Biological Processes	GO:0050684	regulation of mRNA processing	-4.18546	-0.827474	14105,19652,67996,70465,107817,214498,235497,245945	Srsf10,Rbm3,Srsf6,Wdr77,Jmjd6,Cdc73,Leo1,Rbm47	8/142
5_Member	GO Biological Processes	GO:1903311	regulation of mRNA metabolic process	-3.74618	-0.599048	12227,12457,14105,19652,67996,70465,107817,214498,235497,245945,380601	Btg2,Noct,Srsf10,Rbm3,Srsf6,Wdr77,Jmjd6,Cdc73,Leo1,Rbm47,Fastkd5	11/307
5_Member	GO Biological Processes	GO:0048024	regulation of mRNA splicing, via spliceosome	-3.05066	-0.364779	14105,19652,67996,70465,107817,245945	Srsf10,Rbm3,Srsf6,Wdr77,Jmjd6,Rbm47	6/117
5_Member	GO Biological Processes	GO:0043484	regulation of RNA splicing	-2.63592	-0.199136	14105,19652,67760,67996,70465,107817,245945	Srsf10,Rbm3,Slc38a2,Srsf6,Wdr77,Jmjd6,Rbm47	7/190
5_Member	GO Biological Processes	GO:0016071	mRNA metabolic process	-2.19821	0	11909,11911,12457,14105,19134,67996,70465,107817,214498,232314,235497,245945,380601	Atf2,Atf4,Noct,Srsf10,Prpf4b,Srsf6,Wdr77,Jmjd6,Cdc73,Ppp4r2,Leo1,Rbm47,Fastkd5	13/618
6_Summary	GO Biological Processes	GO:0060795	cell fate commitment involved in formation of primary germ layer	-3.99879	-0.737715	14465,21389,214498,235497,19652,70465,68975,101631,12227,12457,70673,211770,235320,14281,14683	Gata6,Tbx6,Cdc73,Leo1,Rbm3,Wdr77,Med27,Pwwp2b,Btg2,Noct,Prdm16,Trib1,Zbtb16,Fos,Gnas	15/-
6_Member	GO Biological Processes	GO:0060795	cell fate commitment involved in formation of primary germ layer	-3.99879	-0.737715	14465,21389,214498,235497	Gata6,Tbx6,Cdc73,Leo1	4/26
6_Member	GO Biological Processes	GO:0001711	endodermal cell fate commitment	-3.64757	-0.58757	14465,214498,235497	Gata6,Cdc73,Leo1	3/13
6_Member	GO Biological Processes	GO:0050685	positive regulation of mRNA processing	-2.95511	-0.327509	19652,70465,214498,235497	Rbm3,Wdr77,Cdc73,Leo1	4/48
6_Member	GO Biological Processes	GO:0032968	positive regulation of transcription elongation by RNA polymerase II	-2.8245	-0.287706	68975,101631,214498,235497	Med27,Pwwp2b,Cdc73,Leo1	4/52
6_Member	GO Biological Processes	GO:0035987	endodermal cell differentiation	-2.63413	-0.199136	14465,214498,235497	Gata6,Cdc73,Leo1	3/28
6_Member	GO Biological Processes	GO:1903313	positive regulation of mRNA metabolic process	-2.62056	-0.191999	12227,12457,19652,70465,214498,235497	Btg2,Noct,Rbm3,Wdr77,Cdc73,Leo1	6/142
6_Member	GO Biological Processes	GO:0045638	negative regulation of myeloid cell differentiation	-2.57329	-0.157313	70673,211770,214498,235320,235497	Prdm16,Trib1,Cdc73,Zbtb16,Leo1	5/100
6_Member	GO Biological Processes	GO:0032786	positive regulation of DNA-templated transcription, elongation	-2.46797	-0.0850242	68975,101631,214498,235497	Med27,Pwwp2b,Cdc73,Leo1	4/65
6_Member	GO Biological Processes	GO:0034243	regulation of transcription elongation by RNA polymerase II	-2.26632	-0.00948864	68975,101631,214498,235497	Med27,Pwwp2b,Cdc73,Leo1	4/74
6_Member	GO Biological Processes	GO:0001706	endoderm formation	-2.22178	0	14465,214498,235497	Gata6,Cdc73,Leo1	3/39
6_Member	GO Biological Processes	GO:0045637	regulation of myeloid cell differentiation	-2.0959	0	14281,14683,70673,211770,214498,235320,235497	Fos,Gnas,Prdm16,Trib1,Cdc73,Zbtb16,Leo1	7/239
6_Member	GO Biological Processes	GO:0032784	regulation of DNA-templated transcription elongation	-2.02102	0	68975,101631,214498,235497	Med27,Pwwp2b,Cdc73,Leo1	4/87
7_Summary	GO Biological Processes	GO:1990845	adaptive thermogenesis	-3.63696	-0.58757	11647,22227,63873,232370,18113	Alpl,Ucp1,Trpv4,Clstn3,Nnmt	5/-
7_Member	GO Biological Processes	GO:1990845	adaptive thermogenesis	-3.63696	-0.58757	11647,22227,63873,232370	Alpl,Ucp1,Trpv4,Clstn3	4/32
7_Member	GO Biological Processes	GO:0006767	water-soluble vitamin metabolic process	-2.02244	0	11647,18113,232370	Alpl,Nnmt,Clstn3	3/46
8_Summary	GO Biological Processes	GO:0022613	ribonucleoprotein complex biogenesis	-3.61819	-0.58757	14105,53414,56200,57315,67134,67996,70465,100019,104662,108707,214498,234549,353258,27373	Srsf10,Bysl,Ddx21,Wdr46,Nop56,Srsf6,Wdr77,Mdn1,Tsr1,Slx9,Cdc73,Heatr3,Ltv1,Csnk1e	14/-
8_Member	GO Biological Processes	GO:0022613	ribonucleoprotein complex biogenesis	-3.61819	-0.58757	14105,53414,56200,57315,67134,67996,70465,100019,104662,108707,214498,234549,353258	Srsf10,Bysl,Ddx21,Wdr46,Nop56,Srsf6,Wdr77,Mdn1,Tsr1,Slx9,Cdc73,Heatr3,Ltv1	13/428
8_Member	GO Biological Processes	GO:0000462	maturation of SSU-rRNA from tricistronic rRNA transcript (SSU-rRNA, 5.8S rRNA, LSU-rRNA)	-3.58406	-0.578264	53414,57315,104662,108707	Bysl,Wdr46,Tsr1,Slx9	4/33
8_Member	GO Biological Processes	GO:0042274	ribosomal small subunit biogenesis	-3.34305	-0.466881	53414,57315,67134,104662,108707,353258	Bysl,Wdr46,Nop56,Tsr1,Slx9,Ltv1	6/103
8_Member	GO Biological Processes	GO:0030490	maturation of SSU-rRNA	-2.98969	-0.341406	53414,57315,104662,108707	Bysl,Wdr46,Tsr1,Slx9	4/47
8_Member	Reactome Gene Sets	R-MMU-6791226	Major pathway of rRNA processing in the nucleolus and cytosol	-2.85292	-0.30785	27373,53414,56200,57315,67134,104662,353258	Csnk1e,Bysl,Ddx21,Wdr46,Nop56,Tsr1,Ltv1	7/174
8_Member	Reactome Gene Sets	R-MMU-72312	rRNA processing	-2.85292	-0.30785	27373,53414,56200,57315,67134,104662,353258	Csnk1e,Bysl,Ddx21,Wdr46,Nop56,Tsr1,Ltv1	7/174
8_Member	Reactome Gene Sets	R-MMU-8868773	rRNA processing in the nucleus and cytosol	-2.85292	-0.30785	27373,53414,56200,57315,67134,104662,353258	Csnk1e,Bysl,Ddx21,Wdr46,Nop56,Tsr1,Ltv1	7/174
8_Member	GO Biological Processes	GO:0042254	ribosome biogenesis	-2.52192	-0.124167	53414,56200,57315,67134,100019,104662,108707,234549,353258	Bysl,Ddx21,Wdr46,Nop56,Mdn1,Tsr1,Slx9,Heatr3,Ltv1	9/311
9_Summary	GO Biological Processes	GO:0045596	negative regulation of cell differentiation	-3.45479	-0.472467	11307,12227,12389,12457,20353,20482,21389,63873,67996,70673,107503,211770,214498,230126,231070,235320,235497,268996	Abcg1,Btg2,Cav1,Noct,Sema4c,Skil,Tbx6,Trpv4,Srsf6,Prdm16,Atf5,Trib1,Cdc73,Shb,Insig1,Zbtb16,Leo1,Ss18	18/-
9_Member	GO Biological Processes	GO:0045596	negative regulation of cell differentiation	-3.45479	-0.472467	11307,12227,12389,12457,20353,20482,21389,63873,67996,70673,107503,211770,214498,230126,231070,235320,235497,268996	Abcg1,Btg2,Cav1,Noct,Sema4c,Skil,Tbx6,Trpv4,Srsf6,Prdm16,Atf5,Trib1,Cdc73,Shb,Insig1,Zbtb16,Leo1,Ss18	18/759
10_Summary	GO Biological Processes	GO:0046460	neutral lipid biosynthetic process	-3.34395	-0.466881	13350,14933,67512,269060,12389,231070,11307,18113,140858,207952,227659,230784,320706,20778,624219,232370	Dgat1,Gk,Agpat2,Dagla,Cav1,Insig1,Abcg1,Nnmt,Wdr5,Klhl25,Slc2a6,Sesn2,Mtcl2,Scarb1,Angptl8,Clstn3	16/-
10_Member	GO Biological Processes	GO:0046460	neutral lipid biosynthetic process	-3.34395	-0.466881	13350,14933,67512,269060	Dgat1,Gk,Agpat2,Dagla	4/38
10_Member	GO Biological Processes	GO:0046463	acylglycerol biosynthetic process	-3.34395	-0.466881	13350,14933,67512,269060	Dgat1,Gk,Agpat2,Dagla	4/38
10_Member	GO Biological Processes	GO:0006639	acylglycerol metabolic process	-3.21229	-0.432044	12389,13350,14933,67512,231070,269060	Cav1,Dgat1,Gk,Agpat2,Insig1,Dagla	6/109
10_Member	GO Biological Processes	GO:0006641	triglyceride metabolic process	-3.18391	-0.432044	12389,13350,14933,67512,231070	Cav1,Dgat1,Gk,Agpat2,Insig1	5/73
10_Member	GO Biological Processes	GO:0006638	neutral lipid metabolic process	-3.17059	-0.432044	12389,13350,14933,67512,231070,269060	Cav1,Dgat1,Gk,Agpat2,Insig1,Dagla	6/111
10_Member	GO Biological Processes	GO:0062012	regulation of small molecule metabolic process	-2.90794	-0.30785	11307,12389,13350,14933,18113,140858,207952,227659,230784,231070,320706	Abcg1,Cav1,Dgat1,Gk,Nnmt,Wdr5,Klhl25,Slc2a6,Sesn2,Insig1,Mtcl2	11/387
10_Member	GO Biological Processes	GO:0019432	triglyceride biosynthetic process	-2.88611	-0.30785	13350,14933,67512	Dgat1,Gk,Agpat2	3/23
10_Member	WikiPathways	WP386	Triacylglyceride synthesis	-2.88611	-0.30785	13350,14933,67512	Dgat1,Gk,Agpat2	3/23
10_Member	GO Biological Processes	GO:0055088	lipid homeostasis	-2.71448	-0.232476	11307,12389,13350,20778,230784,231070,624219	Abcg1,Cav1,Dgat1,Scarb1,Sesn2,Insig1,Angptl8	7/184
10_Member	GO Biological Processes	GO:0019217	regulation of fatty acid metabolic process	-2.37852	-0.0414188	12389,13350,14933,207952,231070	Cav1,Dgat1,Gk,Klhl25,Insig1	5/111
10_Member	GO Biological Processes	GO:0019216	regulation of lipid metabolic process	-2.00489	0	11307,12389,13350,14933,20778,207952,231070,232370,624219	Abcg1,Cav1,Dgat1,Gk,Scarb1,Klhl25,Insig1,Clstn3,Angptl8	9/375
11_Summary	GO Biological Processes	GO:0007005	mitochondrion organization	-3.329	-0.466881	11909,12421,14391,30056,52892,66196,70316,72962,74148,75778,105675,230784,100126824	Atf2,Rb1cc1,Gabpb1,Timm9,Sco1,Myo19,Ndufab1,Tymp,Cluh,Them4,Ppif,Sesn2,Sco2	13/-
11_Member	GO Biological Processes	GO:0007005	mitochondrion organization	-3.329	-0.466881	11909,12421,14391,30056,52892,66196,70316,72962,74148,75778,105675,230784,100126824	Atf2,Rb1cc1,Gabpb1,Timm9,Sco1,Myo19,Ndufab1,Tymp,Cluh,Them4,Ppif,Sesn2,Sco2	13/459
12_Summary	GO Biological Processes	GO:0060350	endochondral bone morphogenesis	-3.32593	-0.466881	11647,11909,14683,63873,70235,231070,235320	Alpl,Atf2,Gnas,Trpv4,Poc1a,Insig1,Zbtb16	7/-
12_Member	GO Biological Processes	GO:0060350	endochondral bone morphogenesis	-3.32593	-0.466881	11647,11909,14683,63873,70235	Alpl,Atf2,Gnas,Trpv4,Poc1a	5/68
12_Member	GO Biological Processes	GO:0060349	bone morphogenesis	-3.19133	-0.432044	11647,11909,14683,63873,70235,231070	Alpl,Atf2,Gnas,Trpv4,Poc1a,Insig1	6/110
12_Member	GO Biological Processes	GO:0060348	bone development	-2.25476	-0.00948864	11647,11909,14683,63873,70235,231070,235320	Alpl,Atf2,Gnas,Trpv4,Poc1a,Insig1,Zbtb16	7/223
12_Member	GO Biological Processes	GO:0060351	cartilage development involved in endochondral bone morphogenesis	-2.25353	-0.00948864	11909,63873,70235	Atf2,Trpv4,Poc1a	3/38
13_Summary	GO Biological Processes	GO:0006351	DNA-templated transcription	-3.32573	-0.466881	11909,11911,14281,14282,15370,15417,20018,26939,53417,56200,68975,140858,214498,235497	Atf2,Atf4,Fos,Fosb,Nr4a1,Hoxb9,Polr1d,Polr3e,Hif3a,Ddx21,Med27,Wdr5,Cdc73,Leo1	14/-
13_Member	GO Biological Processes	GO:0006351	DNA-templated transcription	-3.32573	-0.466881	11909,11911,14281,14282,15370,15417,20018,26939,53417,56200,68975,140858,214498,235497	Atf2,Atf4,Fos,Fosb,Nr4a1,Hoxb9,Polr1d,Polr3e,Hif3a,Ddx21,Med27,Wdr5,Cdc73,Leo1	14/520
13_Member	GO Biological Processes	GO:0032774	RNA biosynthetic process	-3.22833	-0.432044	11909,11911,14281,14282,15370,15417,20018,26939,53417,56200,68975,140858,214498,235497	Atf2,Atf4,Fos,Fosb,Nr4a1,Hoxb9,Polr1d,Polr3e,Hif3a,Ddx21,Med27,Wdr5,Cdc73,Leo1	14/532
13_Member	GO Biological Processes	GO:0006366	transcription by RNA polymerase II	-3.04607	-0.364779	11909,11911,14281,14282,15370,53417,56200,68975,140858,214498,235497	Atf2,Atf4,Fos,Fosb,Nr4a1,Hif3a,Ddx21,Med27,Wdr5,Cdc73,Leo1	11/372
14_Summary	GO Biological Processes	GO:0071827	plasma lipoprotein particle organization	-3.30017	-0.466881	11307,13350,20778,26970,67512,12389,14528,11520,232370,52892,229782,243328	Abcg1,Dgat1,Scarb1,Pla2g2e,Agpat2,Cav1,Gch1,Plin2,Clstn3,Sco1,Slc35a3,Slc29a4	12/-
14_Member	GO Biological Processes	GO:0071827	plasma lipoprotein particle organization	-3.30017	-0.466881	11307,13350,20778,26970	Abcg1,Dgat1,Scarb1,Pla2g2e	4/39
14_Member	GO Biological Processes	GO:0071825	protein-lipid complex organization	-3.13681	-0.432044	11307,13350,20778,26970	Abcg1,Dgat1,Scarb1,Pla2g2e	4/43
14_Member	KEGG Pathway	mmu04975	Fat digestion and absorption - Mus musculus (house mouse)	-3.13681	-0.432044	13350,20778,26970,67512	Dgat1,Scarb1,Pla2g2e,Agpat2	4/43
14_Member	GO Biological Processes	GO:0050999	regulation of nitric-oxide synthase activity	-2.88611	-0.30785	12389,14528,20778	Cav1,Gch1,Scarb1	3/23
14_Member	GO Biological Processes	GO:0034368	protein-lipid complex remodeling	-2.77867	-0.265758	11307,20778,26970	Abcg1,Scarb1,Pla2g2e	3/25
14_Member	GO Biological Processes	GO:0034369	plasma lipoprotein particle remodeling	-2.77867	-0.265758	11307,20778,26970	Abcg1,Scarb1,Pla2g2e	3/25
14_Member	GO Biological Processes	GO:0097006	regulation of plasma lipoprotein particle levels	-2.7634	-0.265758	11307,13350,20778,26970	Abcg1,Dgat1,Scarb1,Pla2g2e	4/54
14_Member	GO Biological Processes	GO:0010883	regulation of lipid storage	-2.64859	-0.199136	11307,11520,20778,232370	Abcg1,Plin2,Scarb1,Clstn3	4/58
14_Member	GO Biological Processes	GO:0034367	protein-containing complex remodeling	-2.63413	-0.199136	11307,20778,26970	Abcg1,Scarb1,Pla2g2e	3/28
14_Member	GO Biological Processes	GO:0033344	cholesterol efflux	-2.39061	-0.0433562	11307,12389,20778	Abcg1,Cav1,Scarb1	3/34
14_Member	GO Biological Processes	GO:0032768	regulation of monooxygenase activity	-2.31994	-0.01311	12389,14528,20778	Cav1,Gch1,Scarb1	3/36
14_Member	GO Biological Processes	GO:0051341	regulation of oxidoreductase activity	-2.26632	-0.00948864	12389,14528,20778,52892	Cav1,Gch1,Scarb1,Sco1	4/74
14_Member	GO Biological Processes	GO:1901264	carbohydrate derivative transport	-2.2254	0	11307,20778,229782,243328	Abcg1,Scarb1,Slc35a3,Slc29a4	4/76
14_Member	GO Biological Processes	GO:1905952	regulation of lipid localization	-2.00083	0	11307,11520,12389,13350,20778,232370	Abcg1,Plin2,Cav1,Dgat1,Scarb1,Clstn3	6/191
15_Summary	GO Biological Processes	GO:0010660	regulation of muscle cell apoptotic process	-3.17059	-0.432044	11911,11938,12389,14465,14528,68861,231070	Atf4,Atp2a2,Cav1,Gata6,Gch1,Dipk2a,Insig1	7/-
15_Member	GO Biological Processes	GO:0010660	regulation of muscle cell apoptotic process	-3.17059	-0.432044	11911,11938,12389,14465,14528,68861	Atf4,Atp2a2,Cav1,Gata6,Gch1,Dipk2a	6/111
15_Member	GO Biological Processes	GO:0006984	ER-nucleus signaling pathway	-2.58973	-0.16751	11911,11938,231070	Atf4,Atp2a2,Insig1	3/29
15_Member	GO Biological Processes	GO:0010661	positive regulation of muscle cell apoptotic process	-2.13176	0	11911,11938,14465	Atf4,Atp2a2,Gata6	3/42
16_Summary	Reactome Gene Sets	R-MMU-112409	RAF-independent MAPK1/3 activation	-2.94378	-0.326158	18218,67603,70686,11911,12389,21353,52892,65112,73162,73914,105675,230784	Dusp8,Dusp6,Dusp16,Atf4,Cav1,Tank,Sco1,Pmepa1,Otud3,Irak3,Ppif,Sesn2	12/-
16_Member	Reactome Gene Sets	R-MMU-112409	RAF-independent MAPK1/3 activation	-2.94378	-0.326158	18218,67603,70686	Dusp8,Dusp6,Dusp16	3/22
16_Member	GO Biological Processes	GO:0035335	peptidyl-tyrosine dephosphorylation	-2.39061	-0.0433562	18218,67603,70686	Dusp8,Dusp6,Dusp16	3/34
16_Member	Reactome Gene Sets	R-MMU-5675221	Negative regulation of MAPK pathway	-2.16094	0	18218,67603,70686	Dusp8,Dusp6,Dusp16	3/41
16_Member	GO Biological Processes	GO:1902532	negative regulation of intracellular signal transduction	-2.02398	0	11911,12389,18218,21353,52892,65112,67603,70686,73162,73914,105675,230784	Atf4,Cav1,Dusp8,Tank,Sco1,Pmepa1,Dusp6,Dusp16,Otud3,Irak3,Ppif,Sesn2	12/578
17_Summary	GO Biological Processes	GO:0006111	regulation of gluconeogenesis	-2.70483	-0.232476	18113,140858,230784,320706,12227,14683,57773,69156,70673	Nnmt,Wdr5,Sesn2,Mtcl2,Btg2,Gnas,Wdr4,Comtd1,Prdm16	9/-
17_Member	GO Biological Processes	GO:0006111	regulation of gluconeogenesis	-2.70483	-0.232476	18113,140858,230784,320706	Nnmt,Wdr5,Sesn2,Mtcl2	4/56
17_Member	GO Biological Processes	GO:0032259	methylation	-2.04	0	12227,14683,18113,57773,69156,70673,140858	Btg2,Gnas,Nnmt,Wdr4,Comtd1,Prdm16,Wdr5	7/245
18_Summary	GO Biological Processes	GO:0006469	negative regulation of protein kinase activity	-2.70116	-0.232476	12389,66259,70686,73914,211770,230126,237782	Cav1,Camk2n1,Dusp16,Irak3,Trib1,Shb,Smcr8	7/-
18_Member	GO Biological Processes	GO:0006469	negative regulation of protein kinase activity	-2.70116	-0.232476	12389,66259,70686,73914,211770,230126,237782	Cav1,Camk2n1,Dusp16,Irak3,Trib1,Shb,Smcr8	7/185
18_Member	GO Biological Processes	GO:0033673	negative regulation of kinase activity	-2.52386	-0.124167	12389,66259,70686,73914,211770,230126,237782	Cav1,Camk2n1,Dusp16,Irak3,Trib1,Shb,Smcr8	7/199
18_Member	GO Biological Processes	GO:0051348	negative regulation of transferase activity	-2.14396	0	12389,66259,70686,73914,211770,230126,237782	Cav1,Camk2n1,Dusp16,Irak3,Trib1,Shb,Smcr8	7/234
19_Summary	GO Biological Processes	GO:0008285	negative regulation of cell population proliferation	-2.52943	-0.124167	11909,12227,12389,12421,13078,14465,14595,21781,21815,21942,26970,70465,107503,211770,214498,235320	Atf2,Btg2,Cav1,Rb1cc1,Cyp1b1,Gata6,B4galt1,Tfdp1,Tgif1,Tnfrsf9,Pla2g2e,Wdr77,Atf5,Trib1,Cdc73,Zbtb16	16/-
19_Member	GO Biological Processes	GO:0008285	negative regulation of cell population proliferation	-2.52943	-0.124167	11909,12227,12389,12421,13078,14465,14595,21781,21815,21942,26970,70465,107503,211770,214498,235320	Atf2,Btg2,Cav1,Rb1cc1,Cyp1b1,Gata6,B4galt1,Tfdp1,Tgif1,Tnfrsf9,Pla2g2e,Wdr77,Atf5,Trib1,Cdc73,Zbtb16	16/772
20_Summary	GO Biological Processes	GO:0006913	nucleocytoplasmic transport	-2.47544	-0.0850242	11909,12051,26356,28075,70686,100019,234549,353258	Atf2,Bcl3,Ing1,Desi1,Dusp16,Mdn1,Heatr3,Ltv1	8/-
20_Member	GO Biological Processes	GO:0006913	nucleocytoplasmic transport	-2.47544	-0.0850242	11909,12051,26356,28075,70686,100019,234549,353258	Atf2,Bcl3,Ing1,Desi1,Dusp16,Mdn1,Heatr3,Ltv1	8/258
20_Member	GO Biological Processes	GO:0051169	nuclear transport	-2.46528	-0.0850242	11909,12051,26356,28075,70686,100019,234549,353258	Atf2,Bcl3,Ing1,Desi1,Dusp16,Mdn1,Heatr3,Ltv1	8/259

## Sheet: Table S4E
Table S4E : List of genes contained in cluster 3
ProbeName	GeneName	cluster	logFC_(Ctrl_CL316243-Ctrl_Vehicle)-(WD_CL316243-WD_Vehicle)	P.value_(Ctrl_CL316243-Ctrl_Vehicle)-(WD_CL316243-WD_Vehicle)	adj.P.Val_(Ctrl_CL316243-Ctrl_Vehicle)-(WD_CL316243-WD_Vehicle)
A_55_P2736705	Slc37a4	3	-0.614	0.0013	0.0208
A_51_P292073	Haghl	3	-0.694	0.000215	0.00747
A_55_P2145691	Hlcs	3	-0.622	0.000202	0.00725
A_51_P406557	AI464131	3	-0.876	0.000313	0.00913
A_55_P2015277	Cyld	3	-0.592	0.000102	0.00486
A_52_P148184	1600014C10Rik	3	-0.609	9.42e-05	0.0047
A_52_P255494	Sec22c	3	-0.649	2.89e-05	0.00248
A_55_P2048478	Olfml1	3	-0.816	0.00306	0.0346
A_55_P2007273	Pole	3	-0.639	0.00182	0.0253
A_55_P2006525	Adamtsl4	3	-0.766	0.000807	0.0156
A_55_P1958280	Arrdc1	3	-0.617	0.000519	0.012
A_51_P507942	Atp13a2	3	-0.81	1.1e-06	0.000469
A_51_P440327	Efhc1	3	-0.701	1.88e-05	0.00207
A_51_P284426	Cstad	3	-0.771	0.000495	0.0117
A_55_P2014987	Gatsl2	3	-0.658	0.00528	0.0488
A_55_P2742221	Napb	3	-0.609	0.00428	0.0427
A_55_P2729080	Slc9a6	3	-0.734	0.00235	0.0293
A_55_P2151006	C1qtnf7	3	-0.78	0.00469	0.0451
A_55_P1984158	Slc44a2	3	-0.661	0.000787	0.0155
A_51_P208769	Metrn	3	-0.834	0.00038	0.0102
A_66_P126913	Tppp3	3	-1.009	0.000315	0.00914
A_55_P2810256	Casq2	3	-1.726	2.13e-05	0.00213
A_52_P130727	Ldoc1l	3	-0.631	0.00103	0.0181
A_51_P502964	Tmem63a	3	-0.675	0.000451	0.0112
A_55_P2827453	Capn1	3	-0.624	0.00115	0.0195
A_55_P2004532	Pianp	3	-0.778	0.00269	0.0318
A_51_P246224	Tram2	3	-0.729	5.14e-05	0.00333
A_55_P2744310	Hcst	3	-0.944	0.00122	0.0201
A_51_P153224	Zdhhc12	3	-0.658	3.13e-05	0.00263
A_51_P389864	B3gnt9	3	-0.679	2.51e-05	0.00238
A_55_P2000354	Rgs11	3	-1.539	5.57e-08	7.15e-05
A_51_P314652	Glt28d2	3	-0.687	0.00206	0.0269
A_51_P424878	Fam213b	3	-0.713	0.00482	0.0459
A_66_P136493	Klhdc1	3	-0.718	0.000515	0.012
A_51_P345159	Ube2t	3	-0.943	0.00373	0.0392
A_52_P89425	Pcnt	3	-0.664	0.000424	0.0109
A_51_P216595	Usp28	3	-0.906	6e-06	0.0011
A_55_P2032147	Wnt9a	3	-0.647	5.14e-05	0.00333
A_66_P122988	Scn1b	3	-1.117	0.000295	0.00882
A_55_P2028184	Fhl3	3	-0.784	1.1e-06	0.000469
A_66_P135285	Fbxo32	3	-1.204	0.00423	0.0424
A_55_P2088440	Arrdc2	3	-1.104	0.00146	0.0225
A_51_P381373	Wwp1	3	-0.648	0.00174	0.0247
A_55_P2868246	Narf	3	-0.762	0.000563	0.0127
A_51_P158216	Fyco1	3	-0.726	2.1e-05	0.00213
A_51_P431491	Rab11fip3	3	-0.662	0.000348	0.00967
A_65_P16561	Satb1	3	-1.083	8.39e-05	0.00434
A_66_P119022	Smarcd3	3	-0.744	0.000597	0.0131
A_51_P201661	Xrcc5	3	-0.725	3.95e-05	0.00279
A_55_P2075631	Slc20a2	3	-0.753	4.79e-05	0.00321
A_51_P442097	Slc41a3	3	-1.06	0.000201	0.00725
A_55_P1967978	Nfatc2	3	-1.176	0.000161	0.00643
A_55_P2913590	Lnp	3	-0.793	0.00545	0.0497
A_55_P2032128	Dnase1l1	3	-0.799	2.03e-05	0.00212
A_55_P2085551	Dennd4b	3	-0.643	0.00357	0.0383
A_55_P2490385	Ptpn3	3	-0.952	0.00262	0.0313
A_55_P2128526	Pfn2	3	-1.333	0.00201	0.0266
A_51_P335000	Fhl1	3	-1.257	0.00411	0.0417
A_51_P424338	Nqo1	3	-0.735	0.00192	0.0261
A_55_P2053923	Rab17	3	-0.962	0.00349	0.0379
A_55_P2145696	P3h4	3	-0.677	0.00245	0.03
A_55_P2488169	Snhg11	3	-0.854	0.00384	0.0399
A_51_P227165	2310030G06Rik	3	-1.212	1.58e-06	0.000518
A_51_P412914	Efs	3	-0.599	0.00044	0.0111
A_52_P549184	Adgrg2	3	-1.063	0.000617	0.0133
A_51_P502225	Slc22a4	3	-1.043	0.000285	0.00857
A_52_P93284	Mycl	3	-1.427	0.00279	0.0325
A_51_P341369	Pqlc1	3	-0.673	0.000163	0.00645
A_51_P288479	Slc25a29	3	-0.599	0.000854	0.0162
A_55_P2083794	Tmem159	3	-0.762	0.000621	0.0133
A_52_P332105	Ddhd1	3	-0.837	0.00266	0.0316
A_52_P543079	Dhtkd1	3	-0.757	0.00217	0.0278
A_51_P233954	Sesn1	3	-0.878	0.000413	0.0107
A_52_P306351	Asph	3	-1.028	0.000396	0.0104
A_51_P175580	Trp53inp1	3	-1.407	0.00272	0.032
A_55_P2010622	Sec16b	3	-0.877	0.000252	0.00803
A_55_P1999962	Podn	3	-0.939	0.00021	0.00733
A_55_P1958554	Ar	3	-0.749	0.00223	0.0283
A_55_P2040873	Gm867	3	-0.705	0.000882	0.0165
A_55_P2075080	Fat2	3	-0.668	6.49e-06	0.00111
A_55_P2814955	Mpp3	3	-0.934	6.55e-05	0.00386
A_55_P2139753	Jade2	3	-0.601	0.00241	0.0298
A_51_P242414	Micall1	3	-0.643	0.00304	0.0346
A_52_P200265	Mocs1	3	-0.615	0.000246	0.00795
A_51_P193794	Lrp1	3	-0.598	0.00292	0.0337
A_51_P157112	Serpina3c	3	-1.49	0.00324	0.0361
A_51_P464822	Hist1h1e	3	-0.863	6.82e-05	0.00394
A_52_P384392	Tsc22d4	3	-0.603	0.000349	0.00967
A_55_P2736625	Smyd4	3	-0.713	0.000686	0.0141
A_51_P398406	Kctd13	3	-0.651	0.000254	0.00803
A_55_P2102335	Zfp423	3	-1.12	1.33e-06	0.000517
A_52_P487599	Thnsl2	3	-0.61	2.26e-05	0.00223
A_55_P1982762	Hsd3b7	3	-0.594	1.76e-05	0.00201
A_52_P180842	Exoc3	3	-0.744	0.000904	0.0168
A_51_P419726	Ptprs	3	-0.709	0.00256	0.0308
A_51_P317191	Eepd1	3	-1.202	4.15e-06	0.000916
A_51_P138830	Morn4	3	-0.934	5.17e-06	0.000986
A_52_P115579	Fbxo45	3	-0.601	3.33e-05	0.00265
A_51_P356353	Cds2	3	-0.714	1.13e-06	0.000469
A_55_P2793720	Shprh	3	-0.633	0.000326	0.00938
A_51_P521176	Rassf7	3	-0.672	0.00288	0.0334
A_55_P2729808	Chst15	3	-0.866	0.00147	0.0226
A_55_P2004248	Apcdd1	3	-1.147	0.000551	0.0126
A_55_P2040011	Itga7	3	-0.693	0.000444	0.0112
A_55_P2093994	Maged2	3	-0.651	2.41e-05	0.00234
A_55_P1959393	Hhat	3	-0.634	0.00237	0.0294
A_55_P2916048	Naglu	3	-0.923	7.8e-07	0.000393
A_51_P454103	Manba	3	-0.61	0.00014	0.00595
A_51_P122582	Daglb	3	-0.706	1.23e-05	0.00166
A_66_P137943	Tctn2	3	-0.602	1.57e-06	0.000518
A_52_P464629	Nme7	3	-0.598	0.00015	0.00616
A_55_P2115151	Pxylp1	3	-0.672	0.00021	0.00733
A_52_P469956	Zc3h6	3	-0.81	0.00349	0.0379
A_55_P2122688	Zmym3	3	-0.784	0.000258	0.00807
A_55_P2092904	Ddb2	3	-0.6	0.000249	0.00795
A_55_P2099980	Cul9	3	-0.656	1.82e-05	0.00205
A_51_P122425	Ctf1	3	-1.071	0.00268	0.0317
A_55_P2101776	Adora1	3	-0.748	0.00414	0.0419
A_55_P2091116	Kbtbd12	3	-0.721	0.00289	0.0334
A_52_P95740	Smim19	3	-0.835	0.000461	0.0113
A_55_P2023732	Limch1	3	-0.926	0.00182	0.0253
A_51_P442284	Dnajc12	3	-0.67	5.46e-05	0.00344
A_55_P2126572	Tmem25	3	-0.744	0.00371	0.0391
A_55_P2802854	Sspn	3	-0.755	6.99e-05	0.00399
A_51_P359237	Tmem9	3	-0.763	0.000351	0.00967
A_55_P1990785	Zranb3	3	-0.699	0.00191	0.0261
A_51_P211526	Ctc1	3	-0.637	0.000224	0.00763
A_55_P2109857	Rgs2	3	-2.112	1.67e-07	0.000168
A_52_P287550	Krba1	3	-0.635	0.000174	0.00677
A_51_P420726	Mblac2	3	-0.646	0.00379	0.0395
A_66_P134217	Efna5	3	-0.66	0.0017	0.0243
A_51_P498152	Sat2	3	-0.721	0.000183	0.00692
A_52_P528463	Mfsd3	3	-0.704	0.000465	0.0114
A_52_P66371	Nlrx1	3	-0.733	2.42e-05	0.00234
A_55_P2913720	Fam35a	3	-0.639	0.000349	0.00967
A_55_P2338200	Glb1l2	3	-1.072	0.000694	0.0142
A_52_P551011	Smim1	3	-0.594	0.00355	0.0382
A_66_P111090	Sctr	3	-0.602	0.00439	0.0435
A_51_P500044	Vldlr	3	-0.87	0.00322	0.036
A_52_P360515	Celsr2	3	-0.688	0.00503	0.0472
A_51_P467233	Polr3gl	3	-0.673	8.78e-06	0.00126
A_66_P131545	Casc4	3	-0.622	5.02e-05	0.0033
A_52_P465986	Efcab2	3	-0.638	0.000248	0.00795
A_52_P456490	1810013L24Rik	3	-0.733	2.51e-06	0.000653
A_65_P01415	Kremen1	3	-0.768	6.52e-06	0.00111
A_51_P491095	Gzf1	3	-0.654	0.00059	0.0131
A_52_P470401	Tmem186	3	0.746	7.48e-06	0.00114
A_66_P115531	Crebzf	3	0.781	2.46e-05	0.00236
A_55_P2822639	Taf4b	3	0.904	0.000717	0.0145
A_55_P2107502	Fat1	3	0.682	0.00131	0.0209
A_52_P561716	Ccnyl1	3	0.629	0.000599	0.0131
A_51_P133936	Kitl	3	0.59	0.000625	0.0134
A_55_P2045812	Sigmar1	3	0.592	1.16e-05	0.00159
A_52_P93910	Nrp2	3	0.68	0.000112	0.00514
A_66_P118178	Olfr147	3	0.638	0.000132	0.00574
A_66_P137482	Olfr813	3	0.593	0.000231	0.00769
A_51_P294535	Unc5b	3	0.637	0.00158	0.0233
A_51_P475228	Armc6	3	0.745	1.97e-05	0.00211
A_55_P2102350	Stambpl1	3	0.838	0.0029	0.0335
A_51_P324450	Pbp2	3	0.817	0.0027	0.0319
A_51_P473576	Apex1	3	0.652	5.28e-05	0.0034
A_51_P156222	Elfn1	3	1.021	0.000244	0.00795
A_55_P2041961	Bmp2	3	0.591	0.000127	0.00559
A_52_P630867	Abcc4	3	0.599	0.00454	0.0442
A_51_P476538	Inafm2	3	0.736	0.000133	0.00575
A_51_P465582	Hdhd3	3	0.875	6.96e-06	0.00114
A_55_P2805880	Nepn	3	1.132	0.000248	0.00795
A_52_P198898	Samd5	3	0.699	0.000723	0.0146
A_52_P97572	Aplnr	3	1.101	0.00225	0.0284
A_55_P2114799	Arntl2	3	0.811	0.00356	0.0382
A_52_P13389	Myct1	3	1.047	0.00115	0.0195
A_55_P2158741	Nos2	3	0.722	0.000864	0.0163
A_51_P246543	Ebf3	3	0.66	0.00456	0.0443
A_55_P2017977	Gm525	3	0.777	0.000334	0.00947
A_55_P2880325	Cables2	3	0.601	0.00011	0.00511
A_55_P2000062	Irf1	3	0.754	0.00075	0.0149
A_51_P248666	Cd274	3	0.904	4.93e-06	0.000979
A_55_P2760151	Hap1	3	0.827	6.81e-05	0.00394
A_51_P305547	Snai2	3	0.848	0.000882	0.0165
A_55_P2908620	Dok4	3	0.929	0.000146	0.00609
A_52_P503849	Prickle1	3	0.959	0.00224	0.0284
A_55_P1967069	Lpar6	3	0.766	0.00056	0.0127
A_52_P276727	Lgr4	3	1.13	2.62e-05	0.00243

## Sheet: Table S4F
Table S4F: GO term enrichment analysis using the list of genes contained in cluster 3. Metabolic pathways (summary) were considered as significantly enriched when q-value < 0.05.
GroupID	Category	Term	Description	LogP	Log(q-value)	Genes	Symbols	InTerm_InList
1_Summary	GO Biological Processes	GO:0030111	regulation of Wnt signaling pathway	-3.49002	0	12156,16971,20583,66241,74256,84035,106042,107515,227210,494504,74533,53883,216795	Bmp2,Lrp1,Snai2,Tmem9,Cyld,Kremen1,Prickle1,Lgr4,Ccnyl1,Apcdd1,Gzf1,Celsr2,Wnt9a	13/-
1_Member	GO Biological Processes	GO:0030111	regulation of Wnt signaling pathway	-3.49002	0	12156,16971,20583,66241,74256,84035,106042,107515,227210,494504	Bmp2,Lrp1,Snai2,Tmem9,Cyld,Kremen1,Prickle1,Lgr4,Ccnyl1,Apcdd1	10/323
1_Member	GO Biological Processes	GO:0030178	negative regulation of Wnt signaling pathway	-3.32398	0	12156,16971,20583,74256,84035,106042,494504	Bmp2,Lrp1,Snai2,Cyld,Kremen1,Prickle1,Apcdd1	7/169
1_Member	GO Biological Processes	GO:0060828	regulation of canonical Wnt signaling pathway	-2.96214	0	12156,20583,66241,74256,84035,106042,107515,227210	Bmp2,Snai2,Tmem9,Cyld,Kremen1,Prickle1,Lgr4,Ccnyl1	8/252
1_Member	GO Biological Processes	GO:0090090	negative regulation of canonical Wnt signaling pathway	-2.29052	0	12156,20583,74256,84035,106042	Bmp2,Snai2,Cyld,Kremen1,Prickle1	5/136
1_Member	GO Biological Processes	GO:0061326	renal tubule development	-2.10553	0	12156,74533,106042,107515	Bmp2,Gzf1,Prickle1,Lgr4	4/96
1_Member	GO Biological Processes	GO:0016055	Wnt signaling pathway	-2.00474	0	53883,74256,84035,106042,107515,216795,494504	Celsr2,Cyld,Kremen1,Prickle1,Lgr4,Wnt9a,Apcdd1	7/291
1_Member	GO Biological Processes	GO:0198738	cell-cell signaling by wnt	-2.00474	0	53883,74256,84035,106042,107515,216795,494504	Celsr2,Cyld,Kremen1,Prickle1,Lgr4,Wnt9a,Apcdd1	7/291
2_Summary	GO Biological Processes	GO:0048812	neuron projection morphogenesis	-3.30288	0	13640,16971,18187,20266,22359,53883,70083,76901,106042,107449,107515,236794,268882,12373,11835,14107,15114,27008	Efna5,Lrp1,Nrp2,Scn1b,Vldlr,Celsr2,Metrn,Jade2,Prickle1,Unc5b,Lgr4,Slc9a6,Fbxo45,Casq2,Ar,Fat1,Hap1,Micall1	18/-
2_Member	GO Biological Processes	GO:0048812	neuron projection morphogenesis	-3.30288	0	13640,16971,18187,20266,22359,53883,70083,76901,106042,107449,107515,236794,268882	Efna5,Lrp1,Nrp2,Scn1b,Vldlr,Celsr2,Metrn,Jade2,Prickle1,Unc5b,Lgr4,Slc9a6,Fbxo45	13/541
2_Member	GO Biological Processes	GO:0120039	plasma membrane bounded cell projection morphogenesis	-3.25814	0	13640,16971,18187,20266,22359,53883,70083,76901,106042,107449,107515,236794,268882	Efna5,Lrp1,Nrp2,Scn1b,Vldlr,Celsr2,Metrn,Jade2,Prickle1,Unc5b,Lgr4,Slc9a6,Fbxo45	13/547
2_Member	GO Biological Processes	GO:0048858	cell projection morphogenesis	-3.19955	0	13640,16971,18187,20266,22359,53883,70083,76901,106042,107449,107515,236794,268882	Efna5,Lrp1,Nrp2,Scn1b,Vldlr,Celsr2,Metrn,Jade2,Prickle1,Unc5b,Lgr4,Slc9a6,Fbxo45	13/555
2_Member	GO Biological Processes	GO:0048667	cell morphogenesis involved in neuron differentiation	-3.08252	0	13640,16971,18187,20266,22359,53883,70083,106042,107449,107515,236794,268882	Efna5,Lrp1,Nrp2,Scn1b,Vldlr,Celsr2,Metrn,Prickle1,Unc5b,Lgr4,Slc9a6,Fbxo45	12/500
2_Member	GO Biological Processes	GO:0032989	cellular anatomical entity morphogenesis	-2.95057	0	12373,13640,16971,18187,20266,22359,53883,70083,76901,106042,107449,107515,236794,268882	Casq2,Efna5,Lrp1,Nrp2,Scn1b,Vldlr,Celsr2,Metrn,Jade2,Prickle1,Unc5b,Lgr4,Slc9a6,Fbxo45	14/666
2_Member	GO Biological Processes	GO:0007409	axonogenesis	-2.80494	0	13640,16971,18187,20266,70083,106042,107449,107515,236794,268882	Efna5,Lrp1,Nrp2,Scn1b,Metrn,Prickle1,Unc5b,Lgr4,Slc9a6,Fbxo45	10/397
2_Member	GO Biological Processes	GO:0000902	cell morphogenesis	-2.74893	0	11835,13640,14107,16971,18187,20266,22359,53883,70083,76901,106042,107449,107515,236794,268882	Ar,Efna5,Fat1,Lrp1,Nrp2,Scn1b,Vldlr,Celsr2,Metrn,Jade2,Prickle1,Unc5b,Lgr4,Slc9a6,Fbxo45	15/779
2_Member	GO Biological Processes	GO:0031175	neuron projection development	-2.72744	0	13640,15114,16971,18187,20266,22359,27008,53883,70083,76901,106042,107449,107515,236794,268882	Efna5,Hap1,Lrp1,Nrp2,Scn1b,Vldlr,Micall1,Celsr2,Metrn,Jade2,Prickle1,Unc5b,Lgr4,Slc9a6,Fbxo45	15/783
2_Member	GO Biological Processes	GO:0061564	axon development	-2.42031	0	13640,16971,18187,20266,70083,106042,107449,107515,236794,268882	Efna5,Lrp1,Nrp2,Scn1b,Metrn,Prickle1,Unc5b,Lgr4,Slc9a6,Fbxo45	10/449
2_Member	GO Biological Processes	GO:0048588	developmental cell growth	-2.31758	0	13640,18187,76901,106042,236794	Efna5,Nrp2,Jade2,Prickle1,Slc9a6	5/134
2_Member	GO Biological Processes	GO:0016049	cell growth	-2.22498	0	13640,18187,76901,106042,236794	Efna5,Nrp2,Jade2,Prickle1,Slc9a6	5/141
2_Member	GO Biological Processes	GO:1990138	neuron projection extension	-2.16985	0	18187,76901,106042,236794	Nrp2,Jade2,Prickle1,Slc9a6	4/92
3_Summary	GO Biological Processes	GO:0048670	regulation of collateral sprouting	-3.0813	0	13640,16971,19280,84035,19329,20583,23796,77569	Efna5,Lrp1,Ptprs,Kremen1,Rab17,Snai2,Aplnr,Limch1	8/-
3_Member	GO Biological Processes	GO:0048670	regulation of collateral sprouting	-3.0813	0	13640,16971,19280	Efna5,Lrp1,Ptprs	3/23
3_Member	GO Biological Processes	GO:0048679	regulation of axon regeneration	-2.54463	0	16971,19280,84035	Lrp1,Ptprs,Kremen1	3/35
3_Member	GO Biological Processes	GO:1901888	regulation of cell junction assembly	-2.38098	0	13640,16971,19280,19329,20583,23796,77569	Efna5,Lrp1,Ptprs,Rab17,Snai2,Aplnr,Limch1	7/247
3_Member	GO Biological Processes	GO:0070570	regulation of neuron projection regeneration	-2.31863	0	16971,19280,84035	Lrp1,Ptprs,Kremen1	3/42
4_Summary	GO Biological Processes	GO:0043687	post-translational protein modification	-3.07788	0	18104,50709,67196,67731,74256,76630,76901,78309,107568,107986,110948,215705,233877,235323,268281,268882	Nqo1,H1f4,Ube2t,Fbxo32,Cyld,Stambpl1,Jade2,Cul9,Wwp1,Ddb2,Hlcs,Arrdc1,Kctd13,Usp28,Shprh,Fbxo45	16/-
4_Member	GO Biological Processes	GO:0043687	post-translational protein modification	-3.07788	0	18104,50709,67196,67731,74256,76630,76901,78309,107568,107986,110948,215705,233877,235323,268281,268882	Nqo1,H1f4,Ube2t,Fbxo32,Cyld,Stambpl1,Jade2,Cul9,Wwp1,Ddb2,Hlcs,Arrdc1,Kctd13,Usp28,Shprh,Fbxo45	16/799
4_Member	GO Biological Processes	GO:0070647	protein modification by small protein conjugation or removal	-2.90765	0	18104,67196,67731,74256,76630,76901,78309,107568,107986,215705,233877,235323,268281,268882	Nqo1,Ube2t,Fbxo32,Cyld,Stambpl1,Jade2,Cul9,Wwp1,Ddb2,Arrdc1,Kctd13,Usp28,Shprh,Fbxo45	14/673
4_Member	GO Biological Processes	GO:0016567	protein ubiquitination	-2.48779	0	18104,67196,67731,76901,78309,107568,107986,215705,233877,268281,268882	Nqo1,Ube2t,Fbxo32,Jade2,Cul9,Wwp1,Ddb2,Arrdc1,Kctd13,Shprh,Fbxo45	11/513
4_Member	GO Biological Processes	GO:0032446	protein modification by small protein conjugation	-2.20623	0	18104,67196,67731,76901,78309,107568,107986,215705,233877,268281,268882	Nqo1,Ube2t,Fbxo32,Jade2,Cul9,Wwp1,Ddb2,Arrdc1,Kctd13,Shprh,Fbxo45	11/560
5_Summary	GO Biological Processes	GO:1902532	negative regulation of intracellular signal transduction	-3.03765	0	12156,12333,16971,19735,20583,23796,69053,74256,76400,80909,140742,233877,270151	Bmp2,Capn1,Lrp1,Rgs2,Snai2,Aplnr,Hapstr1,Cyld,Pbp2,Castor2,Sesn1,Kctd13,Nlrx1	13/-
5_Member	GO Biological Processes	GO:1902532	negative regulation of intracellular signal transduction	-3.03765	0	12156,12333,16971,19735,20583,23796,69053,74256,76400,80909,140742,233877,270151	Bmp2,Capn1,Lrp1,Rgs2,Snai2,Aplnr,Hapstr1,Cyld,Pbp2,Castor2,Sesn1,Kctd13,Nlrx1	13/578
6_Summary	GO Biological Processes	GO:0003272	endocardial cushion formation	-2.97297	0	12156,20583,23796,27419,16971,106042,69605,216795,18187,66993	Bmp2,Snai2,Aplnr,Naglu,Lrp1,Prickle1,Lnpk,Wnt9a,Nrp2,Smarcd3	10/-
6_Member	GO Biological Processes	GO:0003272	endocardial cushion formation	-2.97297	0	12156,20583,23796	Bmp2,Snai2,Aplnr	3/25
6_Member	GO Biological Processes	GO:0003171	atrioventricular valve development	-2.73911	0	12156,23796,27419	Bmp2,Aplnr,Naglu	3/30
6_Member	GO Biological Processes	GO:0035904	aorta development	-2.59403	0	16971,23796,27419,106042	Lrp1,Aplnr,Naglu,Prickle1	4/70
6_Member	GO Biological Processes	GO:0061035	regulation of cartilage development	-2.52772	0	12156,20583,69605,216795	Bmp2,Snai2,Lnpk,Wnt9a	4/73
6_Member	GO Biological Processes	GO:0003203	endocardial cushion morphogenesis	-2.44214	0	12156,20583,23796	Bmp2,Snai2,Aplnr	3/38
6_Member	GO Biological Processes	GO:0003205	cardiac chamber development	-2.22428	0	12156,16971,18187,23796,27419,66993	Bmp2,Lrp1,Nrp2,Aplnr,Naglu,Smarcd3	6/200
6_Member	GO Biological Processes	GO:0003206	cardiac chamber morphogenesis	-2.09035	0	12156,18187,23796,27419,66993	Bmp2,Nrp2,Aplnr,Naglu,Smarcd3	5/152
6_Member	GO Biological Processes	GO:0003197	endocardial cushion development	-2.08309	0	12156,20583,23796	Bmp2,Snai2,Aplnr	3/51
6_Member	GO Biological Processes	GO:0072132	mesenchyme morphogenesis	-2.0371	0	12156,20583,23796	Bmp2,Snai2,Aplnr	3/53
6_Member	GO Biological Processes	GO:0003007	heart morphogenesis	-2.02788	0	12156,18187,20583,23796,27419,66993,106042	Bmp2,Nrp2,Snai2,Aplnr,Naglu,Smarcd3,Prickle1	7/288
7_Summary	GO Biological Processes	GO:0015697	quaternary ammonium group transport	-2.87375	0	30805,68682,214663	Slc22a4,Slc44a2,Slc25a29	3/-
7_Member	GO Biological Processes	GO:0015697	quaternary ammonium group transport	-2.87375	0	30805,68682,214663	Slc22a4,Slc44a2,Slc25a29	3/27
8_Summary	GO Biological Processes	GO:0071425	hematopoietic stem cell proliferation	-2.73911	0	20583,22596,68964,50709,75698,226409,11792,18973,67196,67484,107986,235323,268281,18019,268882	Snai2,Xrcc5,Ctc1,H1f4,Shld2,Zranb3,Apex1,Pole,Ube2t,Eepd1,Ddb2,Usp28,Shprh,Nfatc2,Fbxo45	15/-
8_Member	GO Biological Processes	GO:0071425	hematopoietic stem cell proliferation	-2.73911	0	20583,22596,68964	Snai2,Xrcc5,Ctc1	3/30
8_Member	GO Biological Processes	GO:0051053	negative regulation of DNA metabolic process	-2.23786	0	22596,50709,68964,75698,226409	Xrcc5,H1f4,Ctc1,Shld2,Zranb3	5/140
8_Member	GO Biological Processes	GO:0006281	DNA repair	-2.20786	0	11792,18973,22596,67196,67484,75698,107986,226409,235323,268281	Apex1,Pole,Xrcc5,Ube2t,Eepd1,Shld2,Ddb2,Zranb3,Usp28,Shprh	10/482
8_Member	GO Biological Processes	GO:0000723	telomere maintenance	-2.12131	0	11792,22596,68964,75698	Apex1,Xrcc5,Ctc1,Shld2	4/95
8_Member	GO Biological Processes	GO:0045910	negative regulation of DNA recombination	-2.08309	0	50709,75698,226409	H1f4,Shld2,Zranb3	3/51
8_Member	GO Biological Processes	GO:0006974	DNA damage response	-2.07875	0	11792,18019,18973,22596,67196,67484,68964,75698,107986,226409,235323,268281,268882	Apex1,Nfatc2,Pole,Xrcc5,Ube2t,Eepd1,Ctc1,Shld2,Ddb2,Zranb3,Usp28,Shprh,Fbxo45	13/749
8_Member	GO Biological Processes	GO:0032200	telomere organization	-2.0148	0	11792,22596,68964,75698	Apex1,Xrcc5,Ctc1,Shld2	4/102
9_Summary	GO Biological Processes	GO:0048736	appendage development	-2.73801	0	18541,27419,65973,69605,84035,106042,216795	Pcnt,Naglu,Asph,Lnpk,Kremen1,Prickle1,Wnt9a	7/-
9_Member	GO Biological Processes	GO:0048736	appendage development	-2.73801	0	18541,27419,65973,69605,84035,106042,216795	Pcnt,Naglu,Asph,Lnpk,Kremen1,Prickle1,Wnt9a	7/213
9_Member	GO Biological Processes	GO:0060173	limb development	-2.73801	0	18541,27419,65973,69605,84035,106042,216795	Pcnt,Naglu,Asph,Lnpk,Kremen1,Prickle1,Wnt9a	7/213
10_Summary	GO Biological Processes	GO:2000027	regulation of animal organ morphogenesis	-2.68593	0	11835,12156,20583,107515,494504,67731	Ar,Bmp2,Snai2,Lgr4,Apcdd1,Fbxo32	6/-
10_Member	GO Biological Processes	GO:2000027	regulation of animal organ morphogenesis	-2.68593	0	11835,12156,20583,107515,494504	Ar,Bmp2,Snai2,Lgr4,Apcdd1	5/110
10_Member	GO Biological Processes	GO:0043500	muscle adaptation	-2.40995	0	11835,12156,67731	Ar,Bmp2,Fbxo32	3/39
11_Summary	GO Biological Processes	GO:0050996	positive regulation of lipid catabolic process	-2.61851	0	11539,231871,319229,53883,106042	Adora1,Daglb,Sctr,Celsr2,Prickle1	5/-
11_Member	GO Biological Processes	GO:0050996	positive regulation of lipid catabolic process	-2.61851	0	11539,231871,319229	Adora1,Daglb,Sctr	3/33
11_Member	GO Biological Processes	GO:0032941	secretion by tissue	-2.58097	0	11539,53883,106042	Adora1,Celsr2,Prickle1	3/34
12_Summary	GO Biological Processes	GO:0006874	intracellular calcium ion homeostasis	-2.61492	0	11539,12373,14385,65973,71877,72244,74772,27419,66241,236794,319229	Adora1,Casq2,Slc37a4,Asph,Efhc1,1600014C10Rik,Atp13a2,Naglu,Tmem9,Slc9a6,Sctr	11/-
12_Member	GO Biological Processes	GO:0006874	intracellular calcium ion homeostasis	-2.61492	0	11539,12373,14385,65973,71877,72244,74772	Adora1,Casq2,Slc37a4,Asph,Efhc1,1600014C10Rik,Atp13a2	7/224
12_Member	GO Biological Processes	GO:0030003	intracellular monoatomic cation homeostasis	-2.46831	0	11539,12373,14385,27419,65973,66241,71877,72244,74772,236794	Adora1,Casq2,Slc37a4,Naglu,Asph,Tmem9,Efhc1,1600014C10Rik,Atp13a2,Slc9a6	10/442
12_Member	GO Biological Processes	GO:0006873	intracellular monoatomic ion homeostasis	-2.39336	0	11539,12373,14385,27419,65973,66241,71877,72244,74772,236794	Adora1,Casq2,Slc37a4,Naglu,Asph,Tmem9,Efhc1,1600014C10Rik,Atp13a2,Slc9a6	10/453
12_Member	GO Biological Processes	GO:0055074	calcium ion homeostasis	-2.32459	0	11539,12373,14385,65973,71877,72244,74772	Adora1,Casq2,Slc37a4,Asph,Efhc1,1600014C10Rik,Atp13a2	7/253
12_Member	GO Biological Processes	GO:0055082	intracellular chemical homeostasis	-2.07595	0	11539,12373,14385,27419,65973,66241,71877,72244,74772,236794,319229	Adora1,Casq2,Slc37a4,Naglu,Asph,Tmem9,Efhc1,1600014C10Rik,Atp13a2,Slc9a6,Sctr	11/584
13_Summary	GO Biological Processes	GO:0051650	establishment of vesicle localization	-2.59314	0	15114,17281,19329,27419,89867,211446	Hap1,Fyco1,Rab17,Naglu,Sec16b,Exoc3	6/-
13_Member	GO Biological Processes	GO:0051650	establishment of vesicle localization	-2.59314	0	15114,17281,19329,27419,89867,211446	Hap1,Fyco1,Rab17,Naglu,Sec16b,Exoc3	6/168
13_Member	GO Biological Processes	GO:0051648	vesicle localization	-2.3986	0	15114,17281,19329,27419,89867,211446	Hap1,Fyco1,Rab17,Naglu,Sec16b,Exoc3	6/184
14_Summary	GO Biological Processes	GO:0006801	superoxide metabolic process	-2.44214	0	18104,18126,27419,11792,12333,22596,60599,74772	Nqo1,Nos2,Naglu,Apex1,Capn1,Xrcc5,Trp53inp1,Atp13a2	8/-
14_Member	GO Biological Processes	GO:0006801	superoxide metabolic process	-2.44214	0	18104,18126,27419	Nqo1,Nos2,Naglu	3/38
14_Member	GO Biological Processes	GO:0062197	cellular response to chemical stress	-2.174	0	11792,12333,18104,22596,27419,60599,74772	Apex1,Capn1,Nqo1,Xrcc5,Naglu,Trp53inp1,Atp13a2	7/270
14_Member	GO Biological Processes	GO:0034599	cellular response to oxidative stress	-2.16346	0	11792,12333,18104,27419,60599,74772	Apex1,Capn1,Nqo1,Naglu,Trp53inp1,Atp13a2	6/206
15_Summary	GO Biological Processes	GO:0018198	peptidyl-cysteine modification	-2.37866	0	18126,66220,226861	Nos2,Zdhhc12,Hhat	3/-
15_Member	GO Biological Processes	GO:0018198	peptidyl-cysteine modification	-2.37866	0	18126,66220,226861	Nos2,Zdhhc12,Hhat	3/40
16_Summary	GO Biological Processes	GO:0051279	regulation of release of sequestered calcium ion into cytosol	-2.36518	0	12373,15114,23796,65973,20266,14199,545622	Casq2,Hap1,Aplnr,Asph,Scn1b,Fhl1,Ptpn3	7/-
16_Member	GO Biological Processes	GO:0051279	regulation of release of sequestered calcium ion into cytosol	-2.36518	0	12373,15114,23796,65973	Casq2,Hap1,Aplnr,Asph	4/81
16_Member	GO Biological Processes	GO:2001259	positive regulation of cation channel activity	-2.20757	0	15114,20266,65973	Hap1,Scn1b,Asph	3/46
16_Member	GO Biological Processes	GO:0032412	regulation of monoatomic ion transmembrane transporter activity	-2.0764	0	12373,14199,15114,20266,65973,545622	Casq2,Fhl1,Hap1,Scn1b,Asph,Ptpn3	6/215
16_Member	GO Biological Processes	GO:0003254	regulation of membrane depolarization	-2.01483	0	14199,20266,545622	Fhl1,Scn1b,Ptpn3	3/54
17_Summary	GO Biological Processes	GO:0006612	protein targeting to membrane	-2.30897	0	11539,27008,66220,170829,15114	Adora1,Micall1,Zdhhc12,Tram2,Hap1	5/-
17_Member	GO Biological Processes	GO:0006612	protein targeting to membrane	-2.30897	0	11539,27008,66220,170829	Adora1,Micall1,Zdhhc12,Tram2	4/84
17_Member	GO Biological Processes	GO:0032228	regulation of synaptic transmission, GABAergic	-2.26169	0	11539,15114,66220	Adora1,Hap1,Zdhhc12	3/44
18_Summary	GO Biological Processes	GO:0050769	positive regulation of neurogenesis	-2.24375	0	12156,13640,15114,16971,22596,66993,70083,76901,16362,17311,74256	Bmp2,Efna5,Hap1,Lrp1,Xrcc5,Smarcd3,Metrn,Jade2,Irf1,Kitl,Cyld	11/-
18_Member	GO Biological Processes	GO:0050769	positive regulation of neurogenesis	-2.24375	0	12156,13640,15114,16971,22596,66993,70083,76901	Bmp2,Efna5,Hap1,Lrp1,Xrcc5,Smarcd3,Metrn,Jade2	8/330
18_Member	GO Biological Processes	GO:0010720	positive regulation of cell development	-2.18392	0	12156,13640,15114,16362,16971,17311,22596,66993,70083,74256,76901	Bmp2,Efna5,Hap1,Irf1,Lrp1,Kitl,Xrcc5,Smarcd3,Metrn,Cyld,Jade2	11/564
19_Summary	GO Biological Processes	GO:0043065	positive regulation of apoptotic process	-2.14974	0	12156,12333,16362,18104,18126,60533,60599,67731,71877,74256,107449,229595	Bmp2,Capn1,Irf1,Nqo1,Nos2,Cd274,Trp53inp1,Fbxo32,Efhc1,Cyld,Unc5b,Adamtsl4	12/-
19_Member	GO Biological Processes	GO:0043065	positive regulation of apoptotic process	-2.14974	0	12156,12333,16362,18104,18126,60533,60599,67731,71877,74256,107449,229595	Bmp2,Capn1,Irf1,Nqo1,Nos2,Cd274,Trp53inp1,Fbxo32,Efhc1,Cyld,Unc5b,Adamtsl4	12/651
19_Member	GO Biological Processes	GO:0043068	positive regulation of programmed cell death	-2.03173	0	12156,12333,16362,18104,18126,60533,60599,67731,71877,74256,107449,229595	Bmp2,Capn1,Irf1,Nqo1,Nos2,Cd274,Trp53inp1,Fbxo32,Efhc1,Cyld,Unc5b,Adamtsl4	12/675
20_Summary	GO Biological Processes	GO:0002244	hematopoietic progenitor cell differentiation	-2.07871	0	14385,17311,22596,76813,209692	Slc37a4,Kitl,Xrcc5,Armc6,Dhtkd1	5/-
20_Member	GO Biological Processes	GO:0002244	hematopoietic progenitor cell differentiation	-2.07871	0	14385,17311,22596,76813,209692	Slc37a4,Kitl,Xrcc5,Armc6,Dhtkd1	5/153

## Sheet: Table S4G
Table S4G : List of genes contained in cluster 4
ProbeName	GeneName	cluster	logFC_(Ctrl_CL316243-Ctrl_Vehicle)-(WD_CL316243-WD_Vehicle)	P.value_(Ctrl_CL316243-Ctrl_Vehicle)-(WD_CL316243-WD_Vehicle)	adj.P.Val_(Ctrl_CL316243-Ctrl_Vehicle)-(WD_CL316243-WD_Vehicle)
A_52_P126782	Ggt5	4	-0.619	0.00228	0.0286
A_55_P1975690	Bicc1	4	-0.606	0.00094	0.0172
A_55_P2796796	Slc9a9	4	-1.223	6.32e-05	0.00376
A_55_P2019483	Ndrg4	4	-1.193	0.000485	0.0116
A_55_P2016069	Adamtsl1	4	-0.842	2.13e-05	0.00213
A_51_P293781	Fkbp1b	4	-0.603	0.000402	0.0105
A_55_P2811722	Chrdl1	4	-1.185	0.000256	0.00805
A_51_P497985	C2	4	-1.414	1.71e-05	0.00197
A_51_P384318	C1ra	4	-0.759	0.000223	0.00763
A_51_P182303	Col1a2	4	-1.219	0.000467	0.0114
A_52_P525107	Col1a1	4	-1.188	0.00409	0.0416
A_51_P452659	Ssc5d	4	-0.668	0.000332	0.00946
A_55_P2046393	Rcn3	4	-0.961	9.26e-05	0.00467
A_51_P241465	Gsn	4	-0.658	0.00104	0.0181
A_55_P2128153	Col6a1	4	-0.729	0.00255	0.0308
A_51_P407248	Antxr1	4	-0.813	0.00179	0.025
A_52_P231075	Fcrls	4	-0.688	0.00104	0.0181
A_55_P1985410	Reps2	4	-0.725	0.00163	0.0239
A_52_P683441	Capn5	4	-0.654	0.00122	0.0202
A_55_P1974645	Entpd2	4	-0.888	0.000176	0.00679
A_52_P540219	Timp2	4	-0.894	0.000445	0.0112
A_52_P277205	Adam23	4	-0.618	0.000374	0.0101
A_52_P281702	Igfbp5	4	-0.815	0.000373	0.0101
A_55_P2083694	Adam33	4	-0.649	0.00513	0.0478
A_51_P279232	Dennd2d	4	-0.841	0.00117	0.0196
A_51_P431329	Car3	4	-0.6	0.00167	0.0241
A_55_P2019690	Slc43a1	4	-1.802	8.13e-05	0.0043
A_51_P435922	Rsph9	4	-0.876	0.000298	0.00889
A_55_P2060991	Lppr3	4	-1.109	5.7e-05	0.00351
A_55_P2119633	Gnal	4	-1.608	7.33e-06	0.00114
A_52_P573336	Sbsn	4	-0.922	4.22e-07	0.000283
A_51_P145132	Mcpt4	4	-1.517	0.000858	0.0162
A_55_P2019520	Cma2	4	-1.294	0.000254	0.00803
A_51_P214127	Cpa3	4	-1.874	0.000396	0.0104
A_55_P2428514	Retn	4	-1.012	0.00328	0.0363
A_52_P267824	Ces2g	4	-0.661	0.00205	0.0269
A_51_P227345	Dpep1	4	-0.667	0.00375	0.0394
A_52_P559817	Fbln7	4	-0.706	0.00431	0.0428
A_51_P341736	Mmp2	4	-0.823	0.00345	0.0375
A_51_P361448	Scara5	4	-1.206	0.000278	0.00844
A_66_P139546	Igfbp6	4	-1.252	0.000398	0.0104
A_51_P390285	Larp6	4	-0.604	0.00104	0.0181
A_51_P102987	Penk	4	-1.389	0.00193	0.0261
A_51_P471458	Sult5a1	4	-0.881	0.00149	0.0226
A_51_P316871	Srpx	4	-0.666	0.0013	0.0208
A_51_P334104	Dcn	4	-0.591	0.000661	0.0138
A_51_P219594	1700123K08Rik	4	-1.144	0.000489	0.0117
A_55_P2083153	1700001J03Rik	4	-1.269	1.29e-05	0.00169
A_51_P508959	Prr15	4	-0.767	3.27e-05	0.00265
A_51_P357606	Phyhd1	4	-0.802	0.000116	0.0053
A_52_P173703	Myrip	4	-0.774	0.00119	0.0198
A_51_P316935	8430408G22Rik	4	-2.1	2.91e-05	0.00248
A_55_P2095727	Pml	4	-1.09	2.71e-05	0.00244
A_66_P128736	Rnf144b	4	-0.826	0.0019	0.026
A_51_P210560	Pptc7	4	-0.671	0.000962	0.0173
A_55_P2083559	Hrk	4	-0.913	0.00143	0.0222
A_55_P1992889	Serping1	4	-0.609	0.00392	0.0405
A_55_P2745402	C4a	4	-1.191	0.00225	0.0284
A_51_P398971	Igfbp4	4	-0.842	0.00397	0.0408
A_55_P2163659	Rspo3	4	-0.652	0.00133	0.0212
A_52_P336629	Arrb2	4	-0.785	0.00244	0.03
A_51_P232371	Stab1	4	-0.909	0.000574	0.0128
A_51_P170178	B3gnt8	4	-0.606	0.00374	0.0392
A_55_P1971963	Tmem176b	4	-0.767	0.00545	0.0497
A_52_P590535	Fbln2	4	-0.96	0.000843	0.0161
A_51_P114826	Cdh13	4	-0.604	0.00247	0.0301
A_52_P391624	Trnp1	4	-0.92	0.000227	0.00765
A_55_P2908491	Gdf10	4	-1.287	0.0013	0.0209
A_51_P466229	Pdgfrl	4	-0.897	0.00111	0.019
A_51_P215627	Plac9a	4	-0.593	0.00104	0.0181
A_51_P244492	Nbl1	4	-0.836	0.00223	0.0284
A_51_P295085	Ogn	4	-0.975	0.00237	0.0294
A_55_P1973868	Sema3b	4	-0.826	0.00528	0.0488
A_51_P140742	Islr	4	-1.051	0.00517	0.0481
A_51_P232901	Cnp	4	-0.785	0.00336	0.0369
A_51_P493117	Slc16a9	4	-1.13	1.79e-06	0.000575
A_55_P2013730	Islr2	4	-1.392	0.000595	0.0131
A_55_P2079167	Dnm1	4	-1.651	2.56e-05	0.00241
A_51_P417720	Itga11	4	-1.842	9.75e-05	0.00479
A_55_P2061620	Chst1	4	-1.671	3.97e-08	5.6e-05
A_55_P2127243	Tpsb2	4	-0.933	0.00447	0.0439
A_51_P405397	Ecm1	4	-1.013	0.0011	0.0189
A_52_P51078	Ctsh	4	-0.934	0.00153	0.023
A_51_P520849	Sfrp2	4	-1.847	0.00133	0.0211
A_51_P238425	Cbr2	4	-1.206	0.00365	0.0387
A_51_P247249	Alox5	4	-1.448	0.000912	0.0169
A_51_P507801	F13a1	4	-1.286	0.0038	0.0395
A_55_P2071466	Ncf1	4	-0.692	0.00331	0.0366
A_51_P438967	Gpnmb	4	-1.202	0.00313	0.0352
A_55_P2088615	Fbln5	4	-0.919	0.00479	0.0457
A_55_P2804638	Cd14	4	-0.959	0.00389	0.0403
A_51_P421538	Slc9b2	4	-1.488	2.36e-05	0.00231
A_55_P2017347	Krtap11-1	4	-1.452	0.00176	0.0248
A_51_P244194	Cadm3	4	-0.835	7.04e-05	0.00401
A_51_P102789	C1qc	4	-0.934	0.00166	0.0241
A_51_P301809	Slit3	4	-0.719	0.00173	0.0246
A_51_P336770	Aebp1	4	-0.932	8.25e-05	0.0043
A_55_P2119969	Bdh2	4	-1.256	3.32e-05	0.00265
A_51_P493886	Gpt2	4	-1.447	0.00268	0.0317
A_66_P108059	Ttc39c	4	-1.087	0.00143	0.0222
A_51_P394014	Qprt	4	-1.369	0.000336	0.0095
A_52_P594756	Asb4	4	-0.879	0.000147	0.00609
A_52_P436590	Wbscr17	4	-1.048	0.000598	0.0131
A_51_P351523	Jph1	4	-1.144	0.00465	0.0448
A_52_P402705	Kcnj11	4	-0.927	0.001	0.0178
A_51_P427823	Mlip	4	-3.429	0.000359	0.00985
A_55_P2016618	Neurl1a	4	-2.748	0.000712	0.0144
A_55_P2031021	Bex1	4	-1.997	0.00255	0.0308
A_55_P1954331	Murc	4	-2.535	0.00291	0.0336
A_51_P457989	Rragd	4	-1.823	0.00363	0.0387
A_55_P1964752	Slc23a3	4	-0.61	0.00203	0.0268
A_55_P2498533	Riiad1	4	-0.66	0.0013	0.0208
A_51_P507290	Klf5	4	-0.894	0.00239	0.0296
A_51_P451588	Plekhb1	4	-1.202	0.00198	0.0264
A_55_P2149951	Prx	4	-2.536	0.00512	0.0478
A_52_P431164	Thpo	4	-1.67	3.15e-05	0.00263
A_51_P175871	Got2	4	-0.831	0.00157	0.0233
A_51_P428578	Fam134b	4	-1.417	0.000431	0.011
A_51_P296608	Gadd45a	4	-1.245	1.65e-05	0.00194
A_55_P1970309	Arhgap44	4	-0.701	0.000848	0.0161
A_55_P2050602	Ncam1	4	-0.723	0.000451	0.0112
A_66_P121288	Tceal6	4	-0.767	0.000254	0.00803
A_51_P479583	Obsl1	4	-1.348	0.000161	0.00643
A_55_P2046509	Amot	4	-1.32	0.00098	0.0175
A_51_P467971	Ank3	4	-1.455	0.0012	0.0199
A_66_P140996	Avil	4	-0.919	0.00149	0.0226
A_51_P438619	Sobp	4	-0.849	0.00259	0.0311
A_51_P464300	Gdf1	4	-1.276	0.00213	0.0275
A_52_P414464	Rcan2	4	-1.505	0.000494	0.0117
A_55_P2156126	Sema6c	4	-1.58	0.00185	0.0255
A_51_P516870	Itm2a	4	-1.184	0.000619	0.0133
A_55_P1999790	Pkdcc	4	-0.657	0.00205	0.0269
A_51_P317640	Tgfb2	4	-0.735	0.00431	0.0428
A_66_P119288	2310007L24Rik	4	-0.63	0.00378	0.0395
A_55_P2495417	Rilpl1	4	-0.761	0.00159	0.0235
A_55_P2028320	Coro6	4	-0.83	0.000899	0.0168
A_55_P1982727	Dnajb5	4	-1.161	0.00365	0.0387
A_52_P126266	Prkab2	4	-0.973	0.00402	0.0412
A_52_P553069	Prkg1	4	-0.962	0.000631	0.0134
A_55_P2090205	Tpm3	4	-2.349	0.00257	0.031
A_52_P252258	Mapk12	4	-0.626	0.00542	0.0496
A_55_P2001553	Igdcc4	4	-1.512	0.0049	0.0465
A_51_P375862	Srpk3	4	-2.708	0.00442	0.0437
A_55_P1975400	Flnc	4	-3.152	0.0015	0.0227
A_52_P222624	Hspb2	4	-1.501	0.000957	0.0173
A_55_P2004797	Tacc2	4	-1.599	0.000722	0.0146
A_52_P577388	Epdr1	4	-2.18	0.000321	0.00927
A_55_P2052882	Ankrd23	4	-1.817	0.000279	0.00844
A_51_P241319	Cilp	4	-3.869	2.13e-06	0.000612
A_51_P335969	Des	4	-2.282	0.00406	0.0414
A_66_P122805	Cap2	4	-2.056	0.00157	0.0233
A_55_P2121408	Tpm2	4	-2.179	0.00531	0.049
A_51_P117995	Pfkm	4	-1.683	0.00446	0.0439
A_51_P345985	Scn4a	4	-1.7	0.0011	0.0189
A_51_P430620	Slc25a12	4	-1.718	0.00185	0.0255
A_55_P2007243	Kcnc1	4	-0.962	0.0034	0.0371
A_51_P282630	Pacsin3	4	-1.541	3.6e-05	0.00275
A_51_P127718	Sh3bgr	4	-2.937	0.00145	0.0225
A_52_P161297	Tcea3	4	-2.955	0.00101	0.0178
A_55_P1977533	Eno3	4	-3.757	0.00418	0.042
A_51_P303725	Tmem38a	4	-3.33	0.00367	0.0388
A_52_P348648	Abra	4	-4.107	0.000174	0.00677
A_52_P268563	Trdn	4	-6.779	0.000259	0.00809
A_51_P244856	Atp2a1	4	-4.956	0.00196	0.0263
A_66_P110621	Tnnt3	4	-8.16	0.00147	0.0226
A_51_P192042	Myh1	4	-6.386	0.00491	0.0465
A_51_P509997	Cox6a2	4	-7.491	0.000363	0.00987
A_52_P157170	Rnf157	4	-0.67	9.95e-05	0.00485
A_55_P2022364	Nxn	4	-0.69	2.78e-05	0.00246
A_51_P219444	Plcl2	4	-1.621	3.74e-05	0.00276
A_51_P460143	Neu2	4	-3.213	0.000101	0.00485
A_55_P2073308	Bin1	4	-1.443	0.00107	0.0186
A_55_P2103284	Twf2	4	-1.34	0.00177	0.0248
A_55_P2034067	Myom3	4	-1.759	0.000577	0.0129
A_55_P2500688	Kcnj2	4	-2.345	0.000379	0.0102
A_51_P507172	2310022A10Rik	4	-0.672	0.00138	0.0217
A_51_P276943	Gpc1	4	-1.481	0.00288	0.0334
A_55_P1992959	Pfkfb4	4	-1.387	0.000389	0.0103
A_55_P1964408	Cryab	4	-1.756	0.00226	0.0284
A_51_P216593	Wfs1	4	-0.688	0.00416	0.042
A_51_P358152	Sepn1	4	-0.786	0.00117	0.0197
A_52_P354823	Irf8	4	-0.9	0.00197	0.0264
A_55_P1960074	Pafah1b3	4	-0.644	0.00152	0.0229
A_52_P282500	Kif21b	4	-1.07	0.00183	0.0254
A_52_P62833	Foxred2	4	-0.659	0.0001	0.00485
A_55_P2797167	Ndrg1	4	-1.347	2.75e-09	1.29e-05
A_55_P2174601	Plekha7	4	-0.643	3.86e-05	0.00278
A_51_P288876	Tmem45a	4	-1.401	6.95e-05	0.00399
A_52_P473966	Kdelr3	4	-0.876	0.00138	0.0217
A_51_P120470	Cd68	4	-1.312	0.00191	0.026
A_52_P405177	C1qtnf6	4	-1.028	5.24e-06	0.000987
A_52_P480351	Loxl2	4	-0.765	0.00166	0.0241
A_52_P235861	Peg3	4	-1.151	0.00124	0.0203
A_55_P2156712	Gpr1	4	-0.793	0.00117	0.0197
A_51_P301998	Fmo2	4	-0.895	0.00164	0.0239
A_55_P1971244	Ndufa4l2	4	-0.774	2.89e-05	0.00248
A_52_P58283	Kcna5	4	-0.66	0.00519	0.0482
A_55_P1997225	Agap2	4	-0.899	0.00063	0.0134
A_51_P339232	Snta1	4	-1.137	7.79e-06	0.00117
A_65_P01365	1700025G04Rik	4	-1.7	2.82e-08	4.98e-05
A_55_P2024439	Gaa	4	-0.59	0.00254	0.0308
A_55_P2089223	Ak4	4	-1.677	5.38e-05	0.00344
A_51_P336599	Kcne3	4	-1.364	4.37e-06	0.000929
A_51_P239750	Inhba	4	-1.645	0.00334	0.0368
A_51_P279712	Rell1	4	-0.98	0.00056	0.0127
A_66_P119960	Ero1l	4	-0.641	0.000956	0.0173
A_51_P299805	Slc46a3	4	-1.154	0.000912	0.0169
A_51_P480119	Prelid2	4	-0.728	1.67e-05	0.00195
A_52_P523422	Dtnb	4	-0.597	0.00199	0.0265
A_55_P2027152	Ssh1	4	-1.603	0.000365	0.00988

## Sheet: Table S4H
Table S4H: GO term enrichment analysis using the list of genes contained in cluster 4. Metabolic pathways (summary) were considered as significantly enriched when q-value < 0.05.
GroupID	Category	Term	Description	LogP	Log(q-value)	Genes	Symbols	InTerm_InList
1_Summary	GO Biological Processes	GO:0044057	regulation of system process	-8.52569	-4.26462	11689,11937,14226,14387,14559,16011,16323,16493,16518,17390,17969,19091,20648,21808,21957,30948,57264,57442,69642,74166,74777,78830,110880,227753,231637,12833,17879,22004,59069,11735,16514,105298,245049,76757,16502,13179	Alox5,Atp2a1,Fkbp1b,Gaa,Gdf1,Igfbp5,Inhba,Kcna5,Kcnj2,Mmp2,Ncf1,Prkg1,Snta1,Tgfb2,Tnnt3,Bin1,Retn,Kcne3,Mlip,Tmem38a,Selenon,Slc25a12,Scn4a,Gsn,Ssh1,Col6a1,Myh1,Tpm2,Tpm3,Ank3,Kcnj11,Epdr1,Myrip,Trdn,Kcnc1,Dcn	36/-
1_Member	GO Biological Processes	GO:0044057	regulation of system process	-8.52569	-4.26462	11689,11937,14226,14387,14559,16011,16323,16493,16518,17390,17969,19091,20648,21808,21957,30948,57264,57442,69642,74166,74777,78830,110880,227753,231637	Alox5,Atp2a1,Fkbp1b,Gaa,Gdf1,Igfbp5,Inhba,Kcna5,Kcnj2,Mmp2,Ncf1,Prkg1,Snta1,Tgfb2,Tnnt3,Bin1,Retn,Kcne3,Mlip,Tmem38a,Selenon,Slc25a12,Scn4a,Gsn,Ssh1	25/645
1_Member	GO Biological Processes	GO:0003012	muscle system process	-7.35811	-3.39807	11937,12833,14226,14387,16493,16518,17879,17969,19091,20648,21957,22004,57442,59069,227753	Atp2a1,Col6a1,Fkbp1b,Gaa,Kcna5,Kcnj2,Myh1,Ncf1,Prkg1,Snta1,Tnnt3,Tpm2,Kcne3,Tpm3,Gsn	15/266
1_Member	GO Biological Processes	GO:0006936	muscle contraction	-6.23261	-2.81663	14226,14387,16493,16518,17879,17969,20648,21957,22004,57442,59069,227753	Fkbp1b,Gaa,Kcna5,Kcnj2,Myh1,Ncf1,Snta1,Tnnt3,Tpm2,Kcne3,Tpm3,Gsn	12/202
1_Member	GO Biological Processes	GO:0001508	action potential	-5.12014	-1.90046	11735,14226,16493,16514,16518,20648,57442,110880	Ank3,Fkbp1b,Kcna5,Kcnj11,Kcnj2,Snta1,Kcne3,Scn4a	8/105
1_Member	GO Biological Processes	GO:0030048	actin filament-based movement	-4.70005	-1.71773	16493,16518,20648,57442,105298,227753,245049	Kcna5,Kcnj2,Snta1,Kcne3,Epdr1,Gsn,Myrip	7/87
1_Member	GO Biological Processes	GO:0070252	actin-mediated cell contraction	-4.59851	-1.67986	16493,16518,20648,57442,105298,227753	Kcna5,Kcnj2,Snta1,Kcne3,Epdr1,Gsn	6/61
1_Member	GO Biological Processes	GO:0086003	cardiac muscle cell contraction	-4.53294	-1.65208	16493,16518,20648,57442,227753	Kcna5,Kcnj2,Snta1,Kcne3,Gsn	5/38
1_Member	GO Biological Processes	GO:0060047	heart contraction	-4.48101	-1.64641	14387,16493,16518,20648,57442,76757,227753	Gaa,Kcna5,Kcnj2,Snta1,Kcne3,Trdn,Gsn	7/94
1_Member	GO Biological Processes	GO:1903522	regulation of blood circulation	-4.21925	-1.47669	11689,14226,14387,16493,16518,17390,20648,21808,30948,57442,74166	Alox5,Fkbp1b,Gaa,Kcna5,Kcnj2,Mmp2,Snta1,Tgfb2,Bin1,Kcne3,Tmem38a	11/270
1_Member	GO Biological Processes	GO:0003015	heart process	-4.06924	-1.417	14387,16493,16518,20648,57442,76757,227753	Gaa,Kcna5,Kcnj2,Snta1,Kcne3,Trdn,Gsn	7/109
1_Member	GO Biological Processes	GO:0006941	striated muscle contraction	-4.06924	-1.417	14387,16493,16518,20648,21957,57442,227753	Gaa,Kcna5,Kcnj2,Snta1,Tnnt3,Kcne3,Gsn	7/109
1_Member	GO Biological Processes	GO:0060048	cardiac muscle contraction	-4.05483	-1.417	14387,16493,16518,20648,57442,227753	Gaa,Kcna5,Kcnj2,Snta1,Kcne3,Gsn	6/76
1_Member	GO Biological Processes	GO:0008016	regulation of heart contraction	-3.93632	-1.3187	14226,14387,16493,16518,20648,21808,30948,57442,74166	Fkbp1b,Gaa,Kcna5,Kcnj2,Snta1,Tgfb2,Bin1,Kcne3,Tmem38a	9/196
1_Member	GO Biological Processes	GO:0086002	cardiac muscle cell action potential involved in contraction	-3.62873	-1.11585	16493,16518,20648,57442	Kcna5,Kcnj2,Snta1,Kcne3	4/32
1_Member	GO Biological Processes	GO:0086011	membrane repolarization during action potential	-3.53955	-1.07782	16493,16518,57442	Kcna5,Kcnj2,Kcne3	3/14
1_Member	GO Biological Processes	GO:0060306	regulation of membrane repolarization	-3.47526	-1.03938	16493,16518,20648,57442	Kcna5,Kcnj2,Snta1,Kcne3	4/35
1_Member	GO Biological Processes	GO:0043266	regulation of potassium ion transport	-3.3543	-0.999768	11735,16493,16502,16518,30948,57442	Ank3,Kcna5,Kcnc1,Kcnj2,Bin1,Kcne3	6/102
1_Member	GO Biological Processes	GO:0086001	cardiac muscle cell action potential	-3.33582	-0.999768	16493,16518,20648,57442	Kcna5,Kcnj2,Snta1,Kcne3	4/38
1_Member	GO Biological Processes	GO:0086091	regulation of heart rate by cardiac conduction	-3.33582	-0.999768	16493,16518,30948,57442	Kcna5,Kcnj2,Bin1,Kcne3	4/38
1_Member	GO Biological Processes	GO:0002027	regulation of heart rate	-3.09847	-0.845999	14226,16493,16518,20648,30948,57442	Fkbp1b,Kcna5,Kcnj2,Snta1,Bin1,Kcne3	6/114
1_Member	GO Biological Processes	GO:0042391	regulation of membrane potential	-3.02224	-0.802562	11735,12833,13179,14226,16493,16514,16518,20648,30948,57442,76757,110880,231637	Ank3,Col6a1,Dcn,Fkbp1b,Kcna5,Kcnj11,Kcnj2,Snta1,Bin1,Kcne3,Trdn,Scn4a,Ssh1	13/493
1_Member	GO Biological Processes	GO:1901379	regulation of potassium ion transmembrane transport	-2.99328	-0.792902	11735,16502,16518,30948,57442	Ank3,Kcnc1,Kcnj2,Bin1,Kcne3	5/80
1_Member	GO Biological Processes	GO:0086009	membrane repolarization	-2.93757	-0.752046	16493,16518,57442	Kcna5,Kcnj2,Kcne3	3/22
1_Member	GO Biological Processes	GO:1901380	negative regulation of potassium ion transmembrane transport	-2.82498	-0.667708	11735,30948,57442	Ank3,Bin1,Kcne3	3/24
1_Member	GO Biological Processes	GO:0099623	regulation of cardiac muscle cell membrane repolarization	-2.7223	-0.590105	16493,20648,57442	Kcna5,Snta1,Kcne3	3/26
1_Member	GO Biological Processes	GO:0061337	cardiac conduction	-2.69699	-0.578929	16493,16518,30948,57442	Kcna5,Kcnj2,Bin1,Kcne3	4/56
1_Member	GO Biological Processes	GO:0043267	negative regulation of potassium ion transport	-2.3487	-0.395269	11735,30948,57442	Ank3,Bin1,Kcne3	3/35
1_Member	GO Biological Processes	GO:0098900	regulation of action potential	-2.3226	-0.383751	11735,16518,30948,57442	Ank3,Kcnj2,Bin1,Kcne3	4/71
2_Summary	GO Biological Processes	GO:0097435	supramolecular fiber organization	-6.71646	-3.07306	11567,12833,12842,12843,13346,20319,21808,21957,22004,23876,23999,57752,59069,67252,68016,68794,76757,94352,216961,227753,242702,16493,16518,20648,27494,57442,69538,105298,216439,231637,245049	Avil,Col6a1,Col1a1,Col1a2,Des,Sfrp2,Tgfb2,Tnnt3,Tpm2,Fbln5,Twf2,Tacc2,Tpm3,Cap2,Cavin4,Flnc,Trdn,Loxl2,Coro6,Gsn,Myom3,Kcna5,Kcnj2,Snta1,Amot,Kcne3,Antxr1,Epdr1,Agap2,Ssh1,Myrip	31/-
2_Member	GO Biological Processes	GO:0097435	supramolecular fiber organization	-6.71646	-3.07306	11567,12833,12842,12843,13346,20319,21808,21957,22004,23876,23999,57752,59069,67252,68016,68794,76757,94352,216961,227753,242702	Avil,Col6a1,Col1a1,Col1a2,Des,Sfrp2,Tgfb2,Tnnt3,Tpm2,Fbln5,Twf2,Tacc2,Tpm3,Cap2,Cavin4,Flnc,Trdn,Loxl2,Coro6,Gsn,Myom3	21/581
2_Member	GO Biological Processes	GO:0030029	actin filament-based process	-6.70411	-3.07306	11567,16493,16518,20648,21957,22004,23999,27494,57442,59069,67252,68016,68794,69538,105298,216439,216961,227753,231637,242702,245049	Avil,Kcna5,Kcnj2,Snta1,Tnnt3,Tpm2,Twf2,Amot,Kcne3,Tpm3,Cap2,Cavin4,Flnc,Antxr1,Epdr1,Agap2,Coro6,Gsn,Ssh1,Myom3,Myrip	21/582
2_Member	GO Biological Processes	GO:0030036	actin cytoskeleton organization	-3.75303	-1.16041	11567,21957,22004,23999,27494,59069,67252,68016,68794,69538,216439,216961,227753,231637,242702	Avil,Tnnt3,Tpm2,Twf2,Amot,Tpm3,Cap2,Cavin4,Flnc,Antxr1,Agap2,Coro6,Gsn,Ssh1,Myom3	15/528
3_Summary	Reactome Gene Sets	R-MMU-397014	Muscle contraction	-6.58239	-3.07306	11937,13346,14226,16493,16514,16518,21957,22004,57442,59069,76757,16502,74166,110880,331004,50527,71145,97086,11735,18854,22393,69772,74777	Atp2a1,Des,Fkbp1b,Kcna5,Kcnj11,Kcnj2,Tnnt3,Tpm2,Kcne3,Tpm3,Trdn,Kcnc1,Tmem38a,Scn4a,Slc9a9,Ero1a,Scara5,Slc9b2,Ank3,Pml,Wfs1,Bdh2,Selenon	23/-
3_Member	Reactome Gene Sets	R-MMU-397014	Muscle contraction	-6.58239	-3.07306	11937,13346,14226,16493,16514,16518,21957,22004,57442,59069,76757	Atp2a1,Des,Fkbp1b,Kcna5,Kcnj11,Kcnj2,Tnnt3,Tpm2,Kcne3,Tpm3,Trdn	11/153
3_Member	Reactome Gene Sets	R-MMU-5576891	Cardiac conduction	-4.36413	-1.58017	11937,14226,16493,16514,16518,57442,76757	Atp2a1,Fkbp1b,Kcna5,Kcnj11,Kcnj2,Kcne3,Trdn	7/98
3_Member	GO Biological Processes	GO:0006813	potassium ion transport	-3.57744	-1.07979	16493,16502,16514,16518,57442,74166,110880,331004	Kcna5,Kcnc1,Kcnj11,Kcnj2,Kcne3,Tmem38a,Scn4a,Slc9a9	8/173
3_Member	GO Biological Processes	GO:0098655	monoatomic cation transmembrane transport	-3.3373	-0.999768	11937,14226,16493,16502,16514,16518,50527,57442,71145,74166,76757,97086,110880,331004	Atp2a1,Fkbp1b,Kcna5,Kcnc1,Kcnj11,Kcnj2,Ero1a,Kcne3,Scara5,Tmem38a,Trdn,Slc9b2,Scn4a,Slc9a9	14/516
3_Member	GO Biological Processes	GO:0098662	inorganic cation transmembrane transport	-3.32898	-0.999768	11937,14226,16493,16502,16514,16518,50527,57442,71145,74166,76757,97086,110880,331004	Atp2a1,Fkbp1b,Kcna5,Kcnc1,Kcnj11,Kcnj2,Ero1a,Kcne3,Scara5,Tmem38a,Trdn,Slc9b2,Scn4a,Slc9a9	14/517
3_Member	GO Biological Processes	GO:0071805	potassium ion transmembrane transport	-3.23463	-0.937343	16493,16502,16514,16518,57442,74166,331004	Kcna5,Kcnc1,Kcnj11,Kcnj2,Kcne3,Tmem38a,Slc9a9	7/149
3_Member	GO Biological Processes	GO:0098660	inorganic ion transmembrane transport	-2.84155	-0.673899	11937,14226,16493,16502,16514,16518,50527,57442,71145,74166,76757,97086,110880,331004	Atp2a1,Fkbp1b,Kcna5,Kcnc1,Kcnj11,Kcnj2,Ero1a,Kcne3,Scara5,Tmem38a,Trdn,Slc9b2,Scn4a,Slc9a9	14/581
3_Member	GO Biological Processes	GO:0098771	inorganic ion homeostasis	-2.82943	-0.668723	11735,11937,14226,16493,18854,22393,57442,69772,71145,74777,76757,97086	Ank3,Atp2a1,Fkbp1b,Kcna5,Pml,Wfs1,Kcne3,Bdh2,Scara5,Selenon,Trdn,Slc9b2	12/455
3_Member	Reactome Gene Sets	R-MMU-5578775	Ion homeostasis	-2.8166	-0.662737	11937,14226,16514,76757	Atp2a1,Fkbp1b,Kcnj11,Trdn	4/52
3_Member	GO Biological Processes	GO:0050801	monoatomic ion homeostasis	-2.70607	-0.581717	11735,11937,14226,16493,18854,22393,57442,69772,71145,74777,76757,97086,331004	Ank3,Atp2a1,Fkbp1b,Kcna5,Pml,Wfs1,Kcne3,Bdh2,Scara5,Selenon,Trdn,Slc9b2,Slc9a9	13/535
3_Member	GO Biological Processes	GO:0030001	metal ion transport	-2.50797	-0.470209	11937,14226,16493,16502,16514,16518,50527,57442,71145,74166,76757,97086,110880,331004	Atp2a1,Fkbp1b,Kcna5,Kcnc1,Kcnj11,Kcnj2,Ero1a,Kcne3,Scara5,Tmem38a,Trdn,Slc9b2,Scn4a,Slc9a9	14/632
3_Member	GO Biological Processes	GO:0034220	monoatomic ion transmembrane transport	-2.35955	-0.395269	11937,14226,16493,16502,16514,16518,50527,57442,71145,74166,76757,97086,110880,331004	Atp2a1,Fkbp1b,Kcna5,Kcnc1,Kcnj11,Kcnj2,Ero1a,Kcne3,Scara5,Tmem38a,Trdn,Slc9b2,Scn4a,Slc9a9	14/657
3_Member	GO Biological Processes	GO:0055080	monoatomic cation homeostasis	-2.33182	-0.384613	11735,11937,14226,16493,18854,22393,69772,71145,74777,76757,97086,331004	Ank3,Atp2a1,Fkbp1b,Kcna5,Pml,Wfs1,Bdh2,Scara5,Selenon,Trdn,Slc9b2,Slc9a9	12/524
3_Member	GO Biological Processes	GO:0006812	monoatomic cation transport	-2.05342	-0.197185	11937,14226,16493,16502,16514,16518,50527,57442,71145,74166,76757,97086,110880,331004	Atp2a1,Fkbp1b,Kcna5,Kcnc1,Kcnj11,Kcnj2,Ero1a,Kcne3,Scara5,Tmem38a,Trdn,Slc9b2,Scn4a,Slc9a9	14/714
4_Summary	GO Biological Processes	GO:0090257	regulation of muscle system process	-6.55598	-3.07306	11937,14226,14559,16011,16518,17969,19091,21957,30948,69642,74166,74777,110880,227753	Atp2a1,Fkbp1b,Gdf1,Igfbp5,Kcnj2,Ncf1,Prkg1,Tnnt3,Bin1,Mlip,Tmem38a,Selenon,Scn4a,Gsn	14/-
4_Member	GO Biological Processes	GO:0090257	regulation of muscle system process	-6.55598	-3.07306	11937,14226,14559,16011,16518,17969,19091,21957,30948,69642,74166,74777,110880,227753	Atp2a1,Fkbp1b,Gdf1,Igfbp5,Kcnj2,Ncf1,Prkg1,Tnnt3,Bin1,Mlip,Tmem38a,Selenon,Scn4a,Gsn	14/265
4_Member	GO Biological Processes	GO:0006942	regulation of striated muscle contraction	-4.60378	-1.67986	11937,14226,16518,21957,30948,74166,110880	Atp2a1,Fkbp1b,Kcnj2,Tnnt3,Bin1,Tmem38a,Scn4a	7/90
4_Member	GO Biological Processes	GO:0006937	regulation of muscle contraction	-4.47355	-1.64641	11937,14226,16518,17969,19091,21957,30948,74166,110880	Atp2a1,Fkbp1b,Kcnj2,Ncf1,Prkg1,Tnnt3,Bin1,Tmem38a,Scn4a	9/167
4_Member	GO Biological Processes	GO:0090075	relaxation of muscle	-4.46033	-1.64641	11937,16518,19091,227753	Atp2a1,Kcnj2,Prkg1,Gsn	4/20
4_Member	GO Biological Processes	GO:0045932	negative regulation of muscle contraction	-3.74024	-1.16041	11937,17969,19091,30948	Atp2a1,Ncf1,Prkg1,Bin1	4/30
4_Member	GO Biological Processes	GO:0014819	regulation of skeletal muscle contraction	-3.27732	-0.96073	11937,16518,110880	Atp2a1,Kcnj2,Scn4a	3/17
4_Member	GO Biological Processes	GO:0055117	regulation of cardiac muscle contraction	-2.30098	-0.368287	14226,16518,30948,74166	Fkbp1b,Kcnj2,Bin1,Tmem38a	4/72
5_Summary	KEGG Pathway	mmu05133	Pertussis - Mus musculus (house mouse)	-6.14338	-2.7854	12258,12262,12263,12475,15900,29857,50909,625018,74145,13197,108097	Serping1,C1qc,C2,Cd14,Irf8,Mapk12,C1ra,C4a,F13a1,Gadd45a,Prkab2	11/-
5_Member	KEGG Pathway	mmu05133	Pertussis - Mus musculus (house mouse)	-6.14338	-2.7854	12258,12262,12263,12475,15900,29857,50909,625018	Serping1,C1qc,C2,Cd14,Irf8,Mapk12,C1ra,C4a	8/77
5_Member	WikiPathways	WP200	Complement activation classical pathway	-4.75929	-1.75349	12262,12263,50909,625018	C1qc,C2,C1ra,C4a	4/17
5_Member	GO Biological Processes	GO:0006956	complement activation	-3.74923	-1.16041	12258,12262,12263,50909,625018	Serping1,C1qc,C2,C1ra,C4a	5/55
5_Member	KEGG Pathway	mmu04610	Complement and coagulation cascades - Mus musculus (house mouse)	-3.54543	-1.07782	12258,12262,12263,50909,74145,625018	Serping1,C1qc,C2,C1ra,F13a1,C4a	6/94
5_Member	Reactome Gene Sets	R-MMU-977606	Regulation of Complement cascade	-3.42735	-1.03889	12258,12262,12263,50909	Serping1,C1qc,C2,C1ra	4/36
5_Member	GO Biological Processes	GO:0006958	complement activation, classical pathway	-3.38089	-1.00823	12258,12262,12263,50909	Serping1,C1qc,C2,C1ra	4/37
5_Member	WikiPathways	WP1496	Oxidative damage response	-3.20818	-0.931347	12262,12263,13197,50909	C1qc,C2,Gadd45a,C1ra	4/41
5_Member	GO Biological Processes	GO:0002455	humoral immune response mediated by circulating immunoglobulin	-3.12877	-0.867694	12258,12262,12263,50909	Serping1,C1qc,C2,C1ra	4/43
5_Member	Reactome Gene Sets	R-MMU-166663	Initial triggering of complement	-3.06209	-0.82171	12262,12263,50909	C1qc,C2,C1ra	3/20
5_Member	Reactome Gene Sets	R-MMU-166658	Complement cascade	-3.01712	-0.801366	12258,12262,12263,50909	Serping1,C1qc,C2,C1ra	4/46
5_Member	KEGG Pathway	mmu04936	Alcoholic liver disease - Mus musculus (house mouse)	-2.62518	-0.521125	12262,12263,12475,29857,108097,625018	C1qc,C2,Cd14,Mapk12,Prkab2,C4a	6/141
6_Summary	GO Biological Processes	GO:0010959	regulation of metal ion transport	-5.37834	-2.08275	11735,14226,16493,16502,16518,18854,20648,21808,22393,30948,57442,74166,74777,76757,80708,216869,16514,11937,72401,50527,12955,106522	Ank3,Fkbp1b,Kcna5,Kcnc1,Kcnj2,Pml,Snta1,Tgfb2,Wfs1,Bin1,Kcne3,Tmem38a,Selenon,Trdn,Pacsin3,Arrb2,Kcnj11,Atp2a1,Slc43a1,Ero1a,Cryab,Pkdcc	22/-
6_Member	GO Biological Processes	GO:0010959	regulation of metal ion transport	-5.37834	-2.08275	11735,14226,16493,16502,16518,18854,20648,21808,22393,30948,57442,74166,74777,76757,80708,216869	Ank3,Fkbp1b,Kcna5,Kcnc1,Kcnj2,Pml,Snta1,Tgfb2,Wfs1,Bin1,Kcne3,Tmem38a,Selenon,Trdn,Pacsin3,Arrb2	16/431
6_Member	GO Biological Processes	GO:0043269	regulation of monoatomic ion transport	-4.99724	-1.85012	11735,14226,16493,16502,16514,16518,18854,20648,21808,22393,30948,57442,74166,74777,76757,80708,216869	Ank3,Fkbp1b,Kcna5,Kcnc1,Kcnj11,Kcnj2,Pml,Snta1,Tgfb2,Wfs1,Bin1,Kcne3,Tmem38a,Selenon,Trdn,Pacsin3,Arrb2	17/516
6_Member	GO Biological Processes	GO:0034765	regulation of monoatomic ion transmembrane transport	-4.27087	-1.51494	11735,14226,16502,16514,16518,18854,20648,21808,30948,57442,74166,74777,76757	Ank3,Fkbp1b,Kcnc1,Kcnj11,Kcnj2,Pml,Snta1,Tgfb2,Bin1,Kcne3,Tmem38a,Selenon,Trdn	13/366
6_Member	GO Biological Processes	GO:1904062	regulation of monoatomic cation transmembrane transport	-4.10411	-1.42282	11735,14226,16502,16518,18854,20648,21808,30948,57442,74166,74777,76757	Ank3,Fkbp1b,Kcnc1,Kcnj2,Pml,Snta1,Tgfb2,Bin1,Kcne3,Tmem38a,Selenon,Trdn	12/328
6_Member	GO Biological Processes	GO:1904063	negative regulation of cation transmembrane transport	-3.64827	-1.11585	11735,14226,21808,30948,57442,76757	Ank3,Fkbp1b,Tgfb2,Bin1,Kcne3,Trdn	6/90
6_Member	GO Biological Processes	GO:0051280	negative regulation of release of sequestered calcium ion into cytosol	-3.53955	-1.07782	14226,21808,76757	Fkbp1b,Tgfb2,Trdn	3/14
6_Member	GO Biological Processes	GO:0070296	sarcoplasmic reticulum calcium ion transport	-3.53955	-1.07782	11937,74166,76757	Atp2a1,Tmem38a,Trdn	3/14
6_Member	GO Biological Processes	GO:0034763	negative regulation of transmembrane transport	-3.4538	-1.03938	11735,14226,21808,30948,57442,72401,76757	Ank3,Fkbp1b,Tgfb2,Bin1,Kcne3,Slc43a1,Trdn	7/137
6_Member	GO Biological Processes	GO:0051924	regulation of calcium ion transport	-3.44943	-1.03938	14226,18854,21808,22393,30948,74166,74777,76757,80708,216869	Fkbp1b,Pml,Tgfb2,Wfs1,Bin1,Tmem38a,Selenon,Trdn,Pacsin3,Arrb2	10/278
6_Member	GO Biological Processes	GO:0034762	regulation of transmembrane transport	-3.37922	-1.00823	11735,14226,16502,16514,16518,18854,20648,21808,30948,57442,72401,74166,74777,76757	Ank3,Fkbp1b,Kcnc1,Kcnj11,Kcnj2,Pml,Snta1,Tgfb2,Bin1,Kcne3,Slc43a1,Tmem38a,Selenon,Trdn	14/511
6_Member	GO Biological Processes	GO:0034766	negative regulation of monoatomic ion transmembrane transport	-3.37721	-1.00823	11735,14226,21808,30948,57442,76757	Ank3,Fkbp1b,Tgfb2,Bin1,Kcne3,Trdn	6/101
6_Member	GO Biological Processes	GO:0051284	positive regulation of sequestering of calcium ion	-3.35858	-0.999768	14226,21808,76757	Fkbp1b,Tgfb2,Trdn	3/16
6_Member	GO Biological Processes	GO:0043271	negative regulation of monoatomic ion transport	-3.34142	-0.999768	11735,14226,21808,30948,57442,76757,80708	Ank3,Fkbp1b,Tgfb2,Bin1,Kcne3,Trdn,Pacsin3	7/143
6_Member	GO Biological Processes	GO:0051926	negative regulation of calcium ion transport	-3.22957	-0.936985	14226,21808,30948,76757,80708	Fkbp1b,Tgfb2,Bin1,Trdn,Pacsin3	5/71
6_Member	GO Biological Processes	GO:0060314	regulation of ryanodine-sensitive calcium-release channel activity	-3.20119	-0.931347	14226,74777,76757	Fkbp1b,Selenon,Trdn	3/18
6_Member	GO Biological Processes	GO:0051279	regulation of release of sequestered calcium ion into cytosol	-2.96894	-0.776051	14226,21808,74166,74777,76757	Fkbp1b,Tgfb2,Tmem38a,Selenon,Trdn	5/81
6_Member	GO Biological Processes	GO:0010880	regulation of release of sequestered calcium ion into cytosol by sarcoplasmic reticulum	-2.87992	-0.701635	14226,74166,76757	Fkbp1b,Tmem38a,Trdn	3/23
6_Member	GO Biological Processes	GO:1903170	negative regulation of calcium ion transmembrane transport	-2.78574	-0.638609	14226,21808,30948,76757	Fkbp1b,Tgfb2,Bin1,Trdn	4/53
6_Member	GO Biological Processes	GO:1903169	regulation of calcium ion transmembrane transport	-2.70229	-0.581099	14226,18854,21808,30948,74166,74777,76757	Fkbp1b,Pml,Tgfb2,Bin1,Tmem38a,Selenon,Trdn	7/184
6_Member	GO Biological Processes	GO:0051282	regulation of sequestering of calcium ion	-2.64067	-0.531887	14226,21808,50527,74166,74777,76757	Fkbp1b,Tgfb2,Ero1a,Tmem38a,Selenon,Trdn	6/140
6_Member	GO Biological Processes	GO:2001257	regulation of cation channel activity	-2.47251	-0.446968	11735,14226,57442,74777,76757	Ank3,Fkbp1b,Kcne3,Selenon,Trdn	5/105
6_Member	GO Biological Processes	GO:0051209	release of sequestered calcium ion into cytosol	-2.36694	-0.398124	14226,50527,74166,76757	Fkbp1b,Ero1a,Tmem38a,Trdn	4/69
6_Member	GO Biological Processes	GO:2001258	negative regulation of cation channel activity	-2.3487	-0.395269	11735,14226,57442	Ank3,Fkbp1b,Kcne3	3/35
6_Member	GO Biological Processes	GO:0051283	negative regulation of sequestering of calcium ion	-2.34459	-0.395269	14226,50527,74166,76757	Fkbp1b,Ero1a,Tmem38a,Trdn	4/70
6_Member	GO Biological Processes	GO:0051051	negative regulation of transport	-2.07276	-0.209631	11735,12955,14226,16514,21808,30948,57442,72401,76757,80708,106522	Ank3,Cryab,Fkbp1b,Kcnj11,Tgfb2,Bin1,Kcne3,Slc43a1,Trdn,Pacsin3,Pkdcc	11/497
7_Summary	KEGG Pathway	mmu05410	Hypertrophic cardiomyopathy - Mus musculus (house mouse)	-5.34382	-2.08275	11937,13346,20648,21808,22004,59069,108097,319480,21957,12862,76757	Atp2a1,Des,Snta1,Tgfb2,Tpm2,Tpm3,Prkab2,Itga11,Tnnt3,Cox6a2,Trdn	11/-
7_Member	KEGG Pathway	mmu05410	Hypertrophic cardiomyopathy - Mus musculus (house mouse)	-5.34382	-2.08275	11937,13346,20648,21808,22004,59069,108097,319480	Atp2a1,Des,Snta1,Tgfb2,Tpm2,Tpm3,Prkab2,Itga11	8/98
7_Member	KEGG Pathway	mmu05414	Dilated cardiomyopathy - Mus musculus (house mouse)	-4.28002	-1.51494	11937,13346,20648,21808,22004,59069,319480	Atp2a1,Des,Snta1,Tgfb2,Tpm2,Tpm3,Itga11	7/101
7_Member	Reactome Gene Sets	R-MMU-390522	Striated Muscle Contraction	-3.62873	-1.11585	13346,21957,22004,59069	Des,Tnnt3,Tpm2,Tpm3	4/32
7_Member	KEGG Pathway	mmu04260	Cardiac muscle contraction - Mus musculus (house mouse)	-2.82991	-0.668723	11937,12862,22004,59069,76757	Atp2a1,Cox6a2,Tpm2,Tpm3,Trdn	5/87
7_Member	KEGG Pathway	mmu05412	Arrhythmogenic right ventricular cardiomyopathy - Mus musculus (house mouse)	-2.06617	-0.208221	11937,13346,20648,319480	Atp2a1,Des,Snta1,Itga11	4/84
8_Summary	GO Biological Processes	GO:0051651	maintenance of location in cell	-4.99991	-1.85012	11735,11937,14387,18854,23999,69772,105785,227753,17965,11567,11689,12833,13429,16493,17390,19091,20347,20360,20648,30948,231637,233765,320563	Ank3,Atp2a1,Gaa,Pml,Twf2,Bdh2,Kdelr3,Gsn,Nbl1,Avil,Alox5,Col6a1,Dnm1,Kcna5,Mmp2,Prkg1,Sema3b,Sema6c,Snta1,Bin1,Ssh1,Plekha7,Islr2	23/-
8_Member	GO Biological Processes	GO:0051651	maintenance of location in cell	-4.99991	-1.85012	11735,11937,14387,18854,23999,69772,105785,227753	Ank3,Atp2a1,Gaa,Pml,Twf2,Bdh2,Kdelr3,Gsn	8/109
8_Member	GO Biological Processes	GO:0051235	maintenance of location	-4.14606	-1.42906	11735,11937,14387,17965,18854,23999,69772,105785,227753	Ank3,Atp2a1,Gaa,Nbl1,Pml,Twf2,Bdh2,Kdelr3,Gsn	9/184
8_Member	GO Biological Processes	GO:0090066	regulation of anatomical structure size	-3.69784	-1.1439	11567,11689,12833,13429,16493,17390,19091,20347,20360,20648,23999,30948,227753,231637,233765,320563	Avil,Alox5,Col6a1,Dnm1,Kcna5,Mmp2,Prkg1,Sema3b,Sema6c,Snta1,Twf2,Bin1,Gsn,Ssh1,Plekha7,Islr2	16/595
8_Member	GO Biological Processes	GO:0045185	maintenance of protein location	-3.44758	-1.03938	11735,17965,18854,23999,105785,227753	Ank3,Nbl1,Pml,Twf2,Kdelr3,Gsn	6/98
8_Member	GO Biological Processes	GO:0032507	maintenance of protein location in cell	-3.20166	-0.931347	11735,18854,23999,105785,227753	Ank3,Pml,Twf2,Kdelr3,Gsn	5/72
8_Member	GO Biological Processes	GO:0051016	barbed-end actin filament capping	-2.99819	-0.792902	11567,23999,227753	Avil,Twf2,Gsn	3/21
8_Member	GO Biological Processes	GO:0030837	negative regulation of actin filament polymerization	-2.53475	-0.480508	11567,23999,227753,231637	Avil,Twf2,Gsn,Ssh1	4/62
8_Member	GO Biological Processes	GO:0051693	actin filament capping	-2.38459	-0.409075	11567,23999,227753	Avil,Twf2,Gsn	3/34
8_Member	GO Biological Processes	GO:0032272	negative regulation of protein polymerization	-2.17823	-0.284516	11567,23999,227753,231637	Avil,Twf2,Gsn,Ssh1	4/78
8_Member	GO Biological Processes	GO:0032535	regulation of cellular component size	-2.17129	-0.279435	11567,12833,13429,20347,20360,23999,30948,227753,231637,320563	Avil,Col6a1,Dnm1,Sema3b,Sema6c,Twf2,Bin1,Gsn,Ssh1,Islr2	10/415
8_Member	GO Biological Processes	GO:0030835	negative regulation of actin filament depolymerization	-2.15502	-0.272342	11567,23999,227753	Avil,Twf2,Gsn	3/41
9_Summary	GO Biological Processes	GO:0016525	negative regulation of angiogenesis	-4.94169	-1.82675	11689,13179,13197,18854,21808,23876,27494,192187,13036,13601,20319,74777	Alox5,Dcn,Gadd45a,Pml,Tgfb2,Fbln5,Amot,Stab1,Ctsh,Ecm1,Sfrp2,Selenon	12/-
9_Member	GO Biological Processes	GO:0016525	negative regulation of angiogenesis	-4.94169	-1.82675	11689,13179,13197,18854,21808,23876,27494,192187	Alox5,Dcn,Gadd45a,Pml,Tgfb2,Fbln5,Amot,Stab1	8/111
9_Member	GO Biological Processes	GO:2000181	negative regulation of blood vessel morphogenesis	-4.88468	-1.79969	11689,13179,13197,18854,21808,23876,27494,192187	Alox5,Dcn,Gadd45a,Pml,Tgfb2,Fbln5,Amot,Stab1	8/113
9_Member	GO Biological Processes	GO:1901343	negative regulation of vasculature development	-4.85661	-1.79965	11689,13179,13197,18854,21808,23876,27494,192187	Alox5,Dcn,Gadd45a,Pml,Tgfb2,Fbln5,Amot,Stab1	8/114
9_Member	GO Biological Processes	GO:0045765	regulation of angiogenesis	-3.70302	-1.1439	11689,13036,13179,13197,13601,18854,20319,21808,23876,27494,192187	Alox5,Ctsh,Dcn,Gadd45a,Ecm1,Pml,Sfrp2,Tgfb2,Fbln5,Amot,Stab1	11/309
9_Member	GO Biological Processes	GO:1901342	regulation of vasculature development	-3.61932	-1.11412	11689,13036,13179,13197,13601,18854,20319,21808,23876,27494,192187	Alox5,Ctsh,Dcn,Gadd45a,Ecm1,Pml,Sfrp2,Tgfb2,Fbln5,Amot,Stab1	11/316
9_Member	GO Biological Processes	GO:1902882	regulation of response to oxidative stress	-2.28025	-0.355092	11689,23876,74777	Alox5,Fbln5,Selenon	3/37
10_Summary	GO Biological Processes	GO:0030199	collagen fibril organization	-4.76949	-1.75349	12833,12842,12843,20319,21808,94352,17390,52377,66270,11735,13179,14733,29857,68794,69253,11937,12862,17227,17969,407790,12337,14115,23876,50527,77739,18011,52187,216439,12475,14680,13601,14560,16011,83453,106522,12873,57442,12224,12554,14387,27494,69538,72780,216869,18295	Col6a1,Col1a1,Col1a2,Sfrp2,Tgfb2,Loxl2,Mmp2,Rcn3,Retreg1,Ank3,Dcn,Gpc1,Mapk12,Flnc,Hspb2,Atp2a1,Cox6a2,Mcpt4,Ncf1,Ndufa4l2,Capn5,Fbln2,Fbln5,Ero1a,Adamtsl1,Neurl1a,Rragd,Agap2,Cd14,Gnal,Ecm1,Gdf10,Igfbp5,Chrdl1,Pkdcc,Cpa3,Kcne3,Klf5,Cdh13,Gaa,Amot,Antxr1,Rspo3,Arrb2,Ogn	45/-
10_Member	GO Biological Processes	GO:0030199	collagen fibril organization	-4.76949	-1.75349	12833,12842,12843,20319,21808,94352	Col6a1,Col1a1,Col1a2,Sfrp2,Tgfb2,Loxl2	6/57
10_Member	GO Biological Processes	GO:0032963	collagen metabolic process	-4.59851	-1.67986	12833,12842,12843,17390,52377,66270	Col6a1,Col1a1,Col1a2,Mmp2,Rcn3,Retreg1	6/61
10_Member	KEGG Pathway	mmu05205	Proteoglycans in cancer - Mus musculus (house mouse)	-4.53767	-1.65208	11735,12842,12843,13179,14733,17390,21808,29857,68794,69253	Ank3,Col1a1,Col1a2,Dcn,Gpc1,Mmp2,Tgfb2,Mapk12,Flnc,Hspb2	10/205
10_Member	KEGG Pathway	mmu05415	Diabetic cardiomyopathy - Mus musculus (house mouse)	-4.43102	-1.63235	11937,12842,12843,12862,17227,17390,17969,21808,29857,407790	Atp2a1,Col1a1,Col1a2,Cox6a2,Mcpt4,Mmp2,Ncf1,Tgfb2,Mapk12,Ndufa4l2	10/211
10_Member	Reactome Gene Sets	R-MMU-1474244	Extracellular matrix organization	-4.11654	-1.42367	12337,12833,12842,12843,13179,14115,17390,21808,23876,94352	Capn5,Col6a1,Col1a1,Col1a2,Dcn,Fbln2,Mmp2,Tgfb2,Fbln5,Loxl2	10/230
10_Member	GO Biological Processes	GO:0030198	extracellular matrix organization	-3.44943	-1.03938	12833,12842,12843,17390,20319,21808,23876,50527,77739,94352	Col6a1,Col1a1,Col1a2,Mmp2,Sfrp2,Tgfb2,Fbln5,Ero1a,Adamtsl1,Loxl2	10/278
10_Member	Reactome Gene Sets	R-MMU-2243919	Crosslinking of collagen fibrils	-3.4457	-1.03938	12842,12843,94352	Col1a1,Col1a2,Loxl2	3/15
10_Member	GO Biological Processes	GO:0045229	external encapsulating structure organization	-3.43713	-1.03938	12833,12842,12843,17390,20319,21808,23876,50527,77739,94352	Col6a1,Col1a1,Col1a2,Mmp2,Sfrp2,Tgfb2,Fbln5,Ero1a,Adamtsl1,Loxl2	10/279
10_Member	GO Biological Processes	GO:0043062	extracellular structure organization	-3.4249	-1.03889	12833,12842,12843,17390,20319,21808,23876,50527,77739,94352	Col6a1,Col1a1,Col1a2,Mmp2,Sfrp2,Tgfb2,Fbln5,Ero1a,Adamtsl1,Loxl2	10/280
10_Member	Reactome Gene Sets	R-MMU-1474228	Degradation of the extracellular matrix	-3.26523	-0.953547	12337,12833,12842,12843,13179,17390	Capn5,Col6a1,Col1a1,Col1a2,Dcn,Mmp2	6/106
10_Member	Reactome Gene Sets	R-MMU-3000178	ECM proteoglycans	-3.16794	-0.902504	12833,12842,12843,13179	Col6a1,Col1a1,Col1a2,Dcn	4/42
10_Member	Reactome Gene Sets	R-MMU-2022090	Assembly of collagen fibrils and other multimeric structures	-3.0534	-0.82171	12833,12842,12843,94352	Col6a1,Col1a1,Col1a2,Loxl2	4/45
10_Member	Reactome Gene Sets	R-MMU-1442490	Collagen degradation	-2.72596	-0.590105	12833,12842,12843,17390	Col6a1,Col1a1,Col1a2,Mmp2	4/55
10_Member	GO Biological Processes	GO:0071230	cellular response to amino acid stimulus	-2.71569	-0.588153	12833,12842,12843,17390,18011,52187,216439	Col6a1,Col1a1,Col1a2,Mmp2,Neurl1a,Rragd,Agap2	7/183
10_Member	KEGG Pathway	mmu04933	AGE-RAGE signaling pathway in diabetic complications - Mus musculus (house mouse)	-2.54527	-0.482859	12842,12843,17390,21808,29857	Col1a1,Col1a2,Mmp2,Tgfb2,Mapk12	5/101
10_Member	GO Biological Processes	GO:0071229	cellular response to acid chemical	-2.53623	-0.480508	12833,12842,12843,17390,18011,52187,216439	Col6a1,Col1a1,Col1a2,Mmp2,Neurl1a,Rragd,Agap2	7/197
10_Member	GO Biological Processes	GO:0043200	response to amino acid	-2.52404	-0.475154	12833,12842,12843,17390,18011,52187,216439	Col6a1,Col1a1,Col1a2,Mmp2,Neurl1a,Rragd,Agap2	7/198
10_Member	KEGG Pathway	mmu05146	Amoebiasis - Mus musculus (house mouse)	-2.43737	-0.429839	12475,12842,12843,14680,21808	Cd14,Col1a1,Col1a2,Gnal,Tgfb2	5/107
10_Member	GO Biological Processes	GO:0001503	ossification	-2.42628	-0.429839	12833,12842,12843,13601,14560,16011,17390,83453,106522	Col6a1,Col1a1,Col1a2,Ecm1,Gdf10,Igfbp5,Mmp2,Chrdl1,Pkdcc	9/320
10_Member	GO Biological Processes	GO:0085029	extracellular matrix assembly	-2.42167	-0.429839	12833,12843,23876	Col6a1,Col1a2,Fbln5	3/33
10_Member	KEGG Pathway	mmu04974	Protein digestion and absorption - Mus musculus (house mouse)	-2.4201	-0.429839	12833,12842,12843,12873,57442	Col6a1,Col1a1,Col1a2,Cpa3,Kcne3	5/108
10_Member	GO Biological Processes	GO:0001568	blood vessel development	-2.41907	-0.429839	12224,12554,12842,12843,13601,14387,17390,20319,21808,27494,69538,72780,94352	Klf5,Cdh13,Col1a1,Col1a2,Ecm1,Gaa,Mmp2,Sfrp2,Tgfb2,Amot,Antxr1,Rspo3,Loxl2	13/578
10_Member	GO Biological Processes	GO:0031214	biomineral tissue development	-2.35289	-0.395269	12833,12842,12843,13601,106522	Col6a1,Col1a1,Col1a2,Ecm1,Pkdcc	5/112
10_Member	Reactome Gene Sets	R-MMU-8948216	Collagen chain trimerization	-2.3487	-0.395269	12833,12842,12843	Col6a1,Col1a1,Col1a2	3/35
10_Member	Reactome Gene Sets	R-MMU-1474290	Collagen formation	-2.2797	-0.355092	12833,12842,12843,94352	Col6a1,Col1a1,Col1a2,Loxl2	4/73
10_Member	GO Biological Processes	GO:0001101	response to acid chemical	-2.27469	-0.35226	12833,12842,12843,17390,18011,52187,216439	Col6a1,Col1a1,Col1a2,Mmp2,Neurl1a,Rragd,Agap2	7/220
10_Member	GO Biological Processes	GO:0001944	vasculature development	-2.192	-0.294535	12224,12554,12842,12843,13601,14387,17390,20319,21808,27494,69538,72780,94352	Klf5,Cdh13,Col1a1,Col1a2,Ecm1,Gaa,Mmp2,Sfrp2,Tgfb2,Amot,Antxr1,Rspo3,Loxl2	13/616
10_Member	GO Biological Processes	GO:0060325	face morphogenesis	-2.12585	-0.252171	12842,17390,21808	Col1a1,Mmp2,Tgfb2	3/42
10_Member	KEGG Pathway	mmu04926	Relaxin signaling pathway - Mus musculus (house mouse)	-2.09694	-0.230316	12842,12843,17390,29857,216869	Col1a1,Col1a2,Mmp2,Mapk12,Arrb2	5/129
10_Member	GO Biological Processes	GO:0051216	cartilage development	-2.0014	-0.165213	12833,12842,13601,18295,20319,21808	Col6a1,Col1a1,Ecm1,Ogn,Sfrp2,Tgfb2	6/190
11_Summary	GO Biological Processes	GO:0008015	blood circulation	-4.49425	-1.64641	11689,12843,12873,14387,16493,16518,17227,17390,19091,20648,27494,57442,76757,227753,233765	Alox5,Col1a2,Cpa3,Gaa,Kcna5,Kcnj2,Mcpt4,Mmp2,Prkg1,Snta1,Amot,Kcne3,Trdn,Gsn,Plekha7	15/-
11_Member	GO Biological Processes	GO:0008015	blood circulation	-4.49425	-1.64641	11689,12843,12873,14387,16493,16518,17227,17390,19091,20648,27494,57442,76757,227753,233765	Alox5,Col1a2,Cpa3,Gaa,Kcna5,Kcnj2,Mcpt4,Mmp2,Prkg1,Snta1,Amot,Kcne3,Trdn,Gsn,Plekha7	15/453
11_Member	GO Biological Processes	GO:0003013	circulatory system process	-4.15864	-1.42906	11689,12843,12873,14387,16493,16518,17227,17390,19091,20648,27494,57442,76757,227753,233765	Alox5,Col1a2,Cpa3,Gaa,Kcna5,Kcnj2,Mcpt4,Mmp2,Prkg1,Snta1,Amot,Kcne3,Trdn,Gsn,Plekha7	15/485
11_Member	GO Biological Processes	GO:0035296	regulation of tube diameter	-2.0014	-0.165213	11689,16493,17390,19091,20648,233765	Alox5,Kcna5,Mmp2,Prkg1,Snta1,Plekha7	6/190
11_Member	GO Biological Processes	GO:0097746	blood vessel diameter maintenance	-2.0014	-0.165213	11689,16493,17390,19091,20648,233765	Alox5,Kcna5,Mmp2,Prkg1,Snta1,Plekha7	6/190
12_Summary	GO Biological Processes	GO:0006691	leukotriene metabolic process	-4.13224	-1.42747	11689,13479,17969,23887	Alox5,Dpep1,Ncf1,Ggt5	4/-
12_Member	GO Biological Processes	GO:0006691	leukotriene metabolic process	-4.13224	-1.42747	11689,13479,17969,23887	Alox5,Dpep1,Ncf1,Ggt5	4/24
12_Member	Reactome Gene Sets	R-MMU-2142691	Synthesis of Leukotrienes (LT) and Eoxins (EX)	-3.06209	-0.82171	11689,13479,23887	Alox5,Dpep1,Ggt5	3/20
12_Member	WikiPathways	WP4348	Eicosanoid metabolism via lipoxygenases LOX	-2.67419	-0.562341	11689,13479,23887	Alox5,Dpep1,Ggt5	3/27
12_Member	GO Biological Processes	GO:1901568	fatty acid derivative metabolic process	-2.09746	-0.230316	11689,13479,23887	Alox5,Dpep1,Ggt5	3/43
13_Summary	GO Biological Processes	GO:0043567	regulation of insulin-like growth factor receptor signaling pathway	-4.05977	-1.417	16010,16011,16012,214425,18619,22393,83453	Igfbp4,Igfbp5,Igfbp6,Cilp,Penk,Wfs1,Chrdl1	7/-
13_Member	GO Biological Processes	GO:0043567	regulation of insulin-like growth factor receptor signaling pathway	-4.05977	-1.417	16010,16011,16012,214425	Igfbp4,Igfbp5,Igfbp6,Cilp	4/25
13_Member	Reactome Gene Sets	R-MMU-381426	Regulation of Insulin-like Growth Factor (IGF) transport and uptake by Insulin-like Growth Factor Binding Proteins (IGFBPs)	-2.98231	-0.785698	16010,16011,16012,18619,22393,83453	Igfbp4,Igfbp5,Igfbp6,Penk,Wfs1,Chrdl1	6/120
13_Member	WikiPathways	WP3675	Factors and pathways affecting insulin like growth factor IGF1 Akt signaling	-2.49975	-0.466563	16010,16011,16012	Igfbp4,Igfbp5,Igfbp6	3/31
13_Member	Reactome Gene Sets	R-MMU-8957275	Post-translational protein phosphorylation	-2.32038	-0.383587	16010,16011,18619,22393,83453	Igfbp4,Igfbp5,Penk,Wfs1,Chrdl1	5/114
14_Summary	GO Biological Processes	GO:0061061	muscle structure development	-4.01587	-1.38826	12224,12833,12955,13346,16011,21808,21957,29857,30948,56504,57339,68016,68794,69253,74777,242702,14733,19153,11735,12799,17965,17967,19091,20347,20360,20564	Klf5,Col6a1,Cryab,Des,Igfbp5,Tgfb2,Tnnt3,Mapk12,Bin1,Srpk3,Jph1,Cavin4,Flnc,Hspb2,Selenon,Myom3,Gpc1,Prx,Ank3,Cnp,Nbl1,Ncam1,Prkg1,Sema3b,Sema6c,Slit3	26/-
14_Member	GO Biological Processes	GO:0061061	muscle structure development	-4.01587	-1.38826	12224,12833,12955,13346,16011,21808,21957,29857,30948,56504,57339,68016,68794,69253,74777,242702	Klf5,Col6a1,Cryab,Des,Igfbp5,Tgfb2,Tnnt3,Mapk12,Bin1,Srpk3,Jph1,Cavin4,Flnc,Hspb2,Selenon,Myom3	16/558
14_Member	GO Biological Processes	GO:0010927	cellular component assembly involved in morphogenesis	-2.85533	-0.680615	14733,19153,21957,68016,68794,242702	Gpc1,Prx,Tnnt3,Cavin4,Flnc,Myom3	6/127
14_Member	GO Biological Processes	GO:0032989	cellular anatomical entity morphogenesis	-2.72084	-0.590105	11735,12799,14733,17965,17967,19091,19153,20347,20360,20564,21808,21957,68016,68794,242702	Ank3,Cnp,Gpc1,Nbl1,Ncam1,Prkg1,Prx,Sema3b,Sema6c,Slit3,Tgfb2,Tnnt3,Cavin4,Flnc,Myom3	15/666
14_Member	GO Biological Processes	GO:0055001	muscle cell development	-2.52404	-0.475154	12833,21957,30948,68016,68794,74777,242702	Col6a1,Tnnt3,Bin1,Cavin4,Flnc,Selenon,Myom3	7/198
14_Member	GO Biological Processes	GO:0051146	striated muscle cell differentiation	-2.51391	-0.470209	12224,12833,16011,21957,68016,68794,74777,242702	Klf5,Col6a1,Igfbp5,Tnnt3,Cavin4,Flnc,Selenon,Myom3	8/253
14_Member	GO Biological Processes	GO:0007517	muscle organ development	-2.42628	-0.429839	12224,12833,12955,13346,21808,56504,57339,68016,74777	Klf5,Col6a1,Cryab,Des,Tgfb2,Srpk3,Jph1,Cavin4,Selenon	9/320
14_Member	GO Biological Processes	GO:0030239	myofibril assembly	-2.38967	-0.409635	21957,68016,68794,242702	Tnnt3,Cavin4,Flnc,Myom3	4/68
14_Member	GO Biological Processes	GO:0042692	muscle cell differentiation	-2.3227	-0.383751	12224,12833,16011,21957,30948,68016,68794,74777,242702	Klf5,Col6a1,Igfbp5,Tnnt3,Bin1,Cavin4,Flnc,Selenon,Myom3	9/332
14_Member	GO Biological Processes	GO:0055002	striated muscle cell development	-2.3226	-0.383751	21957,68016,68794,242702	Tnnt3,Cavin4,Flnc,Myom3	4/71
14_Member	GO Biological Processes	GO:0045214	sarcomere organization	-2.04287	-0.194996	21957,68794,242702	Tnnt3,Flnc,Myom3	3/45
15_Summary	GO Biological Processes	GO:0019226	transmission of nerve impulse	-3.75655	-1.16041	11735,12833,14226,18619,19153,110880,14733,17988,30948,80708	Ank3,Col6a1,Fkbp1b,Penk,Prx,Scn4a,Gpc1,Ndrg1,Bin1,Pacsin3	10/-
15_Member	GO Biological Processes	GO:0019226	transmission of nerve impulse	-3.75655	-1.16041	11735,12833,14226,18619,19153,110880	Ank3,Col6a1,Fkbp1b,Penk,Prx,Scn4a	6/86
15_Member	GO Biological Processes	GO:0014037	Schwann cell differentiation	-2.84814	-0.676974	12833,14733,17988,19153	Col6a1,Gpc1,Ndrg1,Prx	4/51
15_Member	GO Biological Processes	GO:0007009	plasma membrane organization	-2.50597	-0.470209	11735,12833,17988,19153,30948,80708	Ank3,Col6a1,Ndrg1,Prx,Bin1,Pacsin3	6/149
15_Member	GO Biological Processes	GO:0022011	myelination in peripheral nervous system	-2.42167	-0.429839	12833,17988,19153	Col6a1,Ndrg1,Prx	3/33
15_Member	GO Biological Processes	GO:0032292	peripheral nervous system axon ensheathment	-2.42167	-0.429839	12833,17988,19153	Col6a1,Ndrg1,Prx	3/33
15_Member	GO Biological Processes	GO:0007422	peripheral nervous system development	-2.10244	-0.230532	12833,14733,17988,19153	Col6a1,Gpc1,Ndrg1,Prx	4/82
16_Summary	GO Biological Processes	GO:0046496	nicotinamide nucleotide metabolic process	-3.6974	-1.1439	12409,12833,13808,17969,18642,55990,67375,11639,12496,12799,14387,23956,16514,76969,270198	Cbr2,Col6a1,Eno3,Ncf1,Pfkm,Fmo2,Qprt,Ak4,Entpd2,Cnp,Gaa,Neu2,Kcnj11,Chst1,Pfkfb4	15/-
16_Member	GO Biological Processes	GO:0046496	nicotinamide nucleotide metabolic process	-3.6974	-1.1439	12409,12833,13808,17969,18642,55990,67375	Cbr2,Col6a1,Eno3,Ncf1,Pfkm,Fmo2,Qprt	7/125
16_Member	GO Biological Processes	GO:0019362	pyridine nucleotide metabolic process	-3.6549	-1.11585	12409,12833,13808,17969,18642,55990,67375	Cbr2,Col6a1,Eno3,Ncf1,Pfkm,Fmo2,Qprt	7/127
16_Member	GO Biological Processes	GO:0072524	pyridine-containing compound metabolic process	-3.4731	-1.03938	12409,12833,13808,17969,18642,55990,67375	Cbr2,Col6a1,Eno3,Ncf1,Pfkm,Fmo2,Qprt	7/136
16_Member	GO Biological Processes	GO:0072526	pyridine-containing compound catabolic process	-3.43858	-1.03938	12833,13808,17969,18642,67375	Col6a1,Eno3,Ncf1,Pfkm,Qprt	5/64
16_Member	GO Biological Processes	GO:0009185	ribonucleoside diphosphate metabolic process	-3.04303	-0.815384	11639,12496,12833,13808,18642	Ak4,Entpd2,Col6a1,Eno3,Pfkm	5/78
16_Member	GO Biological Processes	GO:0009132	nucleoside diphosphate metabolic process	-2.89797	-0.716082	11639,12496,12833,13808,18642	Ak4,Entpd2,Col6a1,Eno3,Pfkm	5/84
16_Member	GO Biological Processes	GO:1901292	nucleoside phosphate catabolic process	-2.78652	-0.638609	12496,12799,12833,13808,17969,18642	Entpd2,Cnp,Col6a1,Eno3,Ncf1,Pfkm	6/131
16_Member	GO Biological Processes	GO:0019674	NAD metabolic process	-2.6135	-0.5138	12409,13808,18642,67375	Cbr2,Eno3,Pfkm,Qprt	4/59
16_Member	GO Biological Processes	GO:0009137	purine nucleoside diphosphate catabolic process	-2.58675	-0.510082	12496,12833,13808,18642	Entpd2,Col6a1,Eno3,Pfkm	4/60
16_Member	GO Biological Processes	GO:0009181	purine ribonucleoside diphosphate catabolic process	-2.58675	-0.510082	12496,12833,13808,18642	Entpd2,Col6a1,Eno3,Pfkm	4/60
16_Member	GO Biological Processes	GO:0019364	pyridine nucleotide catabolic process	-2.58675	-0.510082	12833,13808,17969,18642	Col6a1,Eno3,Ncf1,Pfkm	4/60
16_Member	GO Biological Processes	GO:0016052	carbohydrate catabolic process	-2.49039	-0.459762	12833,13808,14387,18642,23956	Col6a1,Eno3,Gaa,Pfkm,Neu2	5/104
16_Member	GO Biological Processes	GO:0009191	ribonucleoside diphosphate catabolic process	-2.48465	-0.456577	12496,12833,13808,18642	Entpd2,Col6a1,Eno3,Pfkm	4/64
16_Member	GO Biological Processes	GO:0009135	purine nucleoside diphosphate metabolic process	-2.43633	-0.429839	12496,12833,13808,18642	Entpd2,Col6a1,Eno3,Pfkm	4/66
16_Member	GO Biological Processes	GO:0009179	purine ribonucleoside diphosphate metabolic process	-2.43633	-0.429839	12496,12833,13808,18642	Entpd2,Col6a1,Eno3,Pfkm	4/66
16_Member	GO Biological Processes	GO:0009134	nucleoside diphosphate catabolic process	-2.4128	-0.425885	12496,12833,13808,18642	Entpd2,Col6a1,Eno3,Pfkm	4/67
16_Member	GO Biological Processes	GO:0006734	NADH metabolic process	-2.21583	-0.31269	12409,13808,18642	Cbr2,Eno3,Pfkm	3/39
16_Member	GO Biological Processes	GO:0009166	nucleotide catabolic process	-2.18225	-0.286669	12799,12833,13808,17969,18642	Cnp,Col6a1,Eno3,Ncf1,Pfkm	5/123
16_Member	GO Biological Processes	GO:0019318	hexose metabolic process	-2.15646	-0.272342	12409,13808,16514,18642,76969,270198	Cbr2,Eno3,Kcnj11,Pfkm,Chst1,Pfkfb4	6/176
16_Member	GO Biological Processes	GO:0046434	organophosphate catabolic process	-2.03334	-0.18724	12496,12799,12833,13808,17969,18642	Entpd2,Cnp,Col6a1,Eno3,Ncf1,Pfkm	6/187
17_Summary	Reactome Gene Sets	R-MMU-71387	Metabolism of carbohydrates	-3.641	-1.11585	13179,13808,14387,14719,14733,18295,18642,76969,78830,270198,12833,108682,67375	Dcn,Eno3,Gaa,Got2,Gpc1,Ogn,Pfkm,Chst1,Slc25a12,Pfkfb4,Col6a1,Gpt2,Qprt	13/-
17_Member	Reactome Gene Sets	R-MMU-71387	Metabolism of carbohydrates	-3.641	-1.11585	13179,13808,14387,14719,14733,18295,18642,76969,78830,270198	Dcn,Eno3,Gaa,Got2,Gpc1,Ogn,Pfkm,Chst1,Slc25a12,Pfkfb4	10/263
17_Member	GO Biological Processes	GO:0006103	2-oxoglutarate metabolic process	-3.20119	-0.931347	12833,14719,108682	Col6a1,Got2,Gpt2	3/18
17_Member	Reactome Gene Sets	R-MMU-70326	Glucose metabolism	-2.99328	-0.792902	13808,14719,18642,78830,270198	Eno3,Got2,Pfkm,Slc25a12,Pfkfb4	5/80
17_Member	GO Biological Processes	GO:0043648	dicarboxylic acid metabolic process	-2.76456	-0.620754	12833,14719,67375,78830,108682	Col6a1,Got2,Qprt,Slc25a12,Gpt2	5/90
17_Member	Reactome Gene Sets	R-MMU-70263	Gluconeogenesis	-2.38459	-0.409075	13808,14719,78830	Eno3,Got2,Slc25a12	3/34
17_Member	KEGG Pathway	mmu01230	Biosynthesis of amino acids - Mus musculus (house mouse)	-2.15886	-0.272534	13808,14719,18642,108682	Eno3,Got2,Pfkm,Gpt2	4/79
18_Summary	GO Biological Processes	GO:2001241	positive regulation of extrinsic apoptotic signaling pathway in absence of ligand	-3.53955	-1.07782	16323,21808,51795,12955,16010,16011,18854,20319,20347,20360,20564,23999,217340,320563,216439,12843,83453,216869,17967,22393,11689,12554,17988,18011,18295,19091,21858,93695,234593,12123,13036,13197,15900,17390,30948,227753	Inhba,Tgfb2,Srpx,Cryab,Igfbp4,Igfbp5,Pml,Sfrp2,Sema3b,Sema6c,Slit3,Twf2,Rnf157,Islr2,Agap2,Col1a2,Chrdl1,Arrb2,Ncam1,Wfs1,Alox5,Cdh13,Ndrg1,Neurl1a,Ogn,Prkg1,Timp2,Gpnmb,Ndrg4,Hrk,Ctsh,Gadd45a,Irf8,Mmp2,Bin1,Gsn	36/-
18_Member	GO Biological Processes	GO:2001241	positive regulation of extrinsic apoptotic signaling pathway in absence of ligand	-3.53955	-1.07782	16323,21808,51795	Inhba,Tgfb2,Srpx	3/14
18_Member	GO Biological Processes	GO:0001558	regulation of cell growth	-3.32634	-0.999768	12955,16010,16011,16323,18854,20319,20347,20360,20564,21808,23999,217340,320563	Cryab,Igfbp4,Igfbp5,Inhba,Pml,Sfrp2,Sema3b,Sema6c,Slit3,Tgfb2,Twf2,Rnf157,Islr2	13/457
18_Member	GO Biological Processes	GO:0030308	negative regulation of cell growth	-3.10249	-0.845999	12955,16323,18854,20319,20347,20360,20564,21808	Cryab,Inhba,Pml,Sfrp2,Sema3b,Sema6c,Slit3,Tgfb2	8/204
18_Member	GO Biological Processes	GO:2001239	regulation of extrinsic apoptotic signaling pathway in absence of ligand	-3.0534	-0.82171	16323,21808,51795,216439	Inhba,Tgfb2,Srpx,Agap2	4/45
18_Member	GO Biological Processes	GO:0045926	negative regulation of growth	-3.02642	-0.802779	12955,16011,16323,18854,20319,20347,20360,20564,21808	Cryab,Igfbp5,Inhba,Pml,Sfrp2,Sema3b,Sema6c,Slit3,Tgfb2	9/261
18_Member	GO Biological Processes	GO:0141091	transforming growth factor beta receptor superfamily signaling pathway	-2.62384	-0.521125	12843,16323,18854,20319,21808,83453,216869	Col1a2,Inhba,Pml,Sfrp2,Tgfb2,Chrdl1,Arrb2	7/190
18_Member	GO Biological Processes	GO:0040008	regulation of growth	-2.58627	-0.510082	12955,16010,16011,16323,17967,18854,20319,20347,20360,20564,21808,22393,23999,217340,320563	Cryab,Igfbp4,Igfbp5,Inhba,Ncam1,Pml,Sfrp2,Sema3b,Sema6c,Slit3,Tgfb2,Wfs1,Twf2,Rnf157,Islr2	15/688
18_Member	GO Biological Processes	GO:2001238	positive regulation of extrinsic apoptotic signaling pathway	-2.56051	-0.49256	16323,18854,21808,51795	Inhba,Pml,Tgfb2,Srpx	4/61
18_Member	GO Biological Processes	GO:0008285	negative regulation of cell population proliferation	-2.50809	-0.470209	11689,12554,16011,16323,17988,18011,18295,18854,19091,20319,20564,21808,21858,51795,93695,234593	Alox5,Cdh13,Igfbp5,Inhba,Ndrg1,Neurl1a,Ogn,Pml,Prkg1,Sfrp2,Slit3,Tgfb2,Timp2,Srpx,Gpnmb,Ndrg4	16/772
18_Member	GO Biological Processes	GO:0007178	transmembrane receptor protein serine/threonine kinase signaling pathway	-2.40641	-0.421796	12843,16323,18854,20319,21808,83453,216869	Col1a2,Inhba,Pml,Sfrp2,Tgfb2,Chrdl1,Arrb2	7/208
18_Member	GO Biological Processes	GO:0043065	positive regulation of apoptotic process	-2.39433	-0.412014	12123,13036,13197,15900,16323,17390,18011,18854,20319,21808,30948,51795,216869,227753	Hrk,Ctsh,Gadd45a,Irf8,Inhba,Mmp2,Neurl1a,Pml,Sfrp2,Tgfb2,Bin1,Srpx,Arrb2,Gsn	14/651
18_Member	GO Biological Processes	GO:0043068	positive regulation of programmed cell death	-2.25825	-0.341566	12123,13036,13197,15900,16323,17390,18011,18854,20319,21808,30948,51795,216869,227753	Hrk,Ctsh,Gadd45a,Irf8,Inhba,Mmp2,Neurl1a,Pml,Sfrp2,Tgfb2,Bin1,Srpx,Arrb2,Gsn	14/675
18_Member	GO Biological Processes	GO:2001236	regulation of extrinsic apoptotic signaling pathway	-2.24015	-0.331264	16323,18854,20319,21808,51795,216439	Inhba,Pml,Sfrp2,Tgfb2,Srpx,Agap2	6/169
18_Member	GO Biological Processes	GO:2001235	positive regulation of apoptotic signaling pathway	-2.14486	-0.265804	13036,16323,17390,18854,21808,51795	Ctsh,Inhba,Mmp2,Pml,Tgfb2,Srpx	6/177
18_Member	GO Biological Processes	GO:2001233	regulation of apoptotic signaling pathway	-2.02207	-0.179297	13036,16323,17390,18854,20319,21808,22393,51795,216439,216869	Ctsh,Inhba,Mmp2,Pml,Sfrp2,Tgfb2,Wfs1,Srpx,Agap2,Arrb2	10/437
19_Summary	GO Biological Processes	GO:0031000	response to caffeine	-3.4457	-1.03938	14680,74166,74777,16011,16514,231637,17967	Gnal,Tmem38a,Selenon,Igfbp5,Kcnj11,Ssh1,Ncam1	7/-
19_Member	GO Biological Processes	GO:0031000	response to caffeine	-3.4457	-1.03938	14680,74166,74777	Gnal,Tmem38a,Selenon	3/15
19_Member	GO Biological Processes	GO:0014074	response to purine-containing compound	-3.05895	-0.82171	14680,16011,16514,74166,74777,231637	Gnal,Igfbp5,Kcnj11,Tmem38a,Selenon,Ssh1	6/116
19_Member	GO Biological Processes	GO:0043279	response to alkaloid	-2.15886	-0.272534	14680,17967,74166,74777	Gnal,Ncam1,Tmem38a,Selenon	4/79
20_Summary	Reactome Gene Sets	R-MMU-1566948	Elastic fibre formation	-3.29206	-0.970503	14115,21808,23876,94352	Fbln2,Tgfb2,Fbln5,Loxl2	4/-
20_Member	Reactome Gene Sets	R-MMU-1566948	Elastic fibre formation	-3.29206	-0.970503	14115,21808,23876,94352	Fbln2,Tgfb2,Fbln5,Loxl2	4/39
20_Member	Reactome Gene Sets	R-MMU-2129379	Molecules associated with elastic fibres	-2.46003	-0.437006	14115,21808,23876	Fbln2,Tgfb2,Fbln5	3/32
